# Supplementary material for: Integrated Transcriptomic and Proteomic Analysis of Nutritional Quality-Related Molecular Mechanisms in “Longjia”, “Yangpao”, and “Niangqing” Walnuts (Juglans sigillata)
Source: Int J Mol Sci. 2024 Oct 30;25(21):11671. doi: 10.3390/ijms252111671 (PMC11546566; doi:10.3390/ijms252111671)
Supplement: Supplementary file 1 [file ijms-25-11671-s001.zip]

Archive with 1 entries (1 files):
- Table S1-Detailed information about DEGs.xlsx
