# Supplementary material for: Integrated Transcriptomic and Proteomic Analysis of Nutritional Quality-Related Molecular Mechanisms in “Longjia”, “Yangpao”, and “Niangqing” Walnuts (Juglans sigillata)
Source: Int J Mol Sci. 2024 Oct 30;25(21):11671. doi: 10.3390/ijms252111671 (PMC11546566; doi:10.3390/ijms252111671)
Supplement: Supplementary file 1 [file ijms-25-11671-s001.zip › Table S1-Detailed information about DEGs.xlsx]

## Sheet: LJ vs NQ
Integrated Transcriptomic and Proteomic Analysis of the Nutritional Quality-Related Molecular Mechanisms in 'Longjia', 'Yangpao', and 'Niangqing' Walnuts (Juglans sigillata)
Hailang Wang, Yue Su, Xiang Hu, Boxiao Wu, Yun Liu, Huan Kan and Changwei Cao
Supplementary Material (Table S1). Detailed information about DEGs (LJ vs NQ)
Gene_name	Gene_id	LJ-count	NQ-count	LJ-FPKM	NQ-FPKM	log2FoldChange	pvalue	significant	up/down-regulated	description
LOC108998157	108998157	3642	0	66.8509	0	14.6003	1.22593e-32	yes	up
LOC108998829	108998829	512	0	2.94669	0	11.5275	9.81958e-16	yes	up
LOC108996626	108996626	185.667	0	1.38624	0	10.3376	1.94745e-14	yes	up	PREDICTED: cytochrome P450 89A2-like [Juglans regia]
LOC108983172	108983172	451.667	0	2.59887	0	11.2872	9.22479e-14	yes	up
LOC108993138	108993138	412	0	1.26878	0	11.3747	3.25492e-13	yes	up	PREDICTED: TMV resistance protein N-like isoform X1 [Juglans regia];PREDICTED: TMV resistance protein N-like isoform X2 [Juglans regia]
LOC118344800	118344800	114.667	1	0.935576	0.00608967	7.13268	5.4631e-13	yes	up	PREDICTED: protein FAR1-RELATED SEQUENCE 4-like [Juglans regia]
LOC109003372	109003372	940	395	4.19187	1.43784	1.51558	9.64772e-13	yes	up	PREDICTED: DNA repair endonuclease UVH1 [Juglans regia]
LOC109021272	109021272	267	0.666667	2.61203	0.00414467	9.00766	1.47719e-11	yes	up	PREDICTED: cytochrome P450 89A2-like [Juglans regia]
LOC109006180	109006180	644.333	0	4.67669	0	12.2957	3.52209e-10	yes	up	PREDICTED: anoctamin-9-like isoform X4 [Juglans regia];PREDICTED: uncharacterized protein LOC109006180 isoform X2 [Juglans regia];PREDICTED: uncharacterized protein LOC109006180 isoform X3 [Juglans regia]
LOC109008843	109008843	17.6667	0	0.15166	0	20.7978	4.14804e-10	yes	up	PREDICTED: homeobox protein knotted-1-like 2 [Juglans regia]
LOC108991158	108991158	274	37.3333	3.09158	0.327979	3.25231	4.11931e-09	yes	up	PREDICTED: uncharacterized methyltransferase At1g78140, chloroplastic isoform X1 [Juglans regia]
LOC108987097	108987097	37.3333	0	0.633603	0	21.3993	1.1647e-08	yes	up	PREDICTED: MLP-like protein 423 [Juglans regia]
LOC108996953	108996953	43	0	0.537401	0	8.13071	1.45938e-08	yes	up	PREDICTED: expansin-A8-like [Juglans regia]
LOC118343973	118343973	64	0	0.432041	0	8.71761	2.18793e-08	yes	up	PREDICTED: formin-2-like [Juglans regia]
LOC109021835	109021835	51.3333	0	0.298531	0	8.45328	3.92481e-08	yes	up	PREDICTED: uncharacterized protein LOC109021835 isoform X1 [Juglans regia]
LOC108979668	108979668	12698	0.333333	1.58431	0.000656	7.9113	4.66282e-08	yes	up	PREDICTED: superoxide dismutase [Cu-Zn] [Gossypium hirsutum]
LOC108983422	108983422	138.333	0	4.13233	0	10.0986	1.53143e-07	yes	up	PREDICTED: dynamin-2A-like, partial [Juglans regia]
LOC109000251	109000251	149	0	1.57358	0	9.592	3.70654e-07	yes	up	PREDICTED: BAHD acyltransferase At5g47980-like [Juglans regia]
LOC109010966	109010966	1713.33	250.667	18.2707	2.21808	3.02542	4.85377e-07	yes	up	PREDICTED: nitrile-specifier protein 5 isoform X1 [Juglans regia]
LOC109008629	109008629	649.333	243.333	7.17554	2.20283	1.73568	6.11989e-07	yes	up	PREDICTED: uncharacterized protein LOC109008629 [Juglans regia]
LOC108993137	108993137	157.667	0	0.587841	0	9.95226	1.36259e-06	yes	up	PREDICTED: TMV resistance protein N-like [Juglans regia]
LOC108993107	108993107	137.333	0	0.418583	0	9.68355	1.58906e-06	yes	up	PREDICTED: TMV resistance protein N-like [Juglans regia]
LOC109012468	109012468	575.333	66.3333	10.0467	0.941575	3.4458	2.75871e-06	yes	up	PREDICTED: uncharacterized protein LOC109012468 [Juglans regia]
LOC108997592	108997592	104.667	0	1.53769	0	9.23571	3.04521e-06	yes	up	PREDICTED: adenylate kinase-like isoform X1 [Juglans regia]
LOC108990813	108990813	22.6667	0	0.203791	0	7.24617	3.33612e-06	yes	up	PREDICTED: probable pectate lyase 5 isoform X1 [Juglans regia]
LOC109016825	109016825	64	0	1.70751	0	8.95962	4.37532e-06	yes	up	PREDICTED: dynamin-2A-like, partial [Juglans regia]
LOC109010453	109010453	3417.67	1342.33	19.2711	6.17614	1.67715	7.17268e-06	yes	up	PREDICTED: long chain acyl-CoA synthetase 6, peroxisomal-like [Juglans regia]
LOC108993029	108993029	22	0	0.900854	0	7.03381	1.36888e-05	yes	up	PREDICTED: uncharacterized protein LOC108990031 [Juglans regia]
LOC108983317	108983317	69.6667	0	0.189146	0	8.9458	1.40896e-05	yes	up	PREDICTED: putative disease resistance RPP13-like protein 1 [Juglans regia]
LOC118344844	118344844	81	0	0.678364	0	8.86688	1.49101e-05	yes	up	putative ATP dependent RNA helicase [Zostera marina]
LOC109001474	109001474	58.3333	0	0.472422	0	8.83553	2.98496e-05	yes	up	PREDICTED: uncharacterized protein LOC108995431 [Juglans regia];PREDICTED: uncharacterized protein LOC109010386 isoform X1 [Juglans regia]
LOC108989129	108989129	59	2.33333	0.306928	0.00941013	5.07471	3.03877e-05	yes	up	PREDICTED: putative beta-D-xylosidase isoform X1 [Juglans regia]
LOC108998055	108998055	342.667	11	3.51694	0.0869238	5.56524	3.68111e-05	yes	up	PREDICTED: protein SRG1-like isoform X1 [Juglans regia]
LOC109007857	109007857	4743.67	1983	30.1128	10.1322	1.5677	3.76957e-05	yes	up	PREDICTED: NADP-dependent malic enzyme [Juglans regia]
LOC108981839	108981839	43	6.33333	0.362624	0.0413497	3.1005	4.18533e-05	yes	up	PREDICTED: probable xyloglucan endotransglucosylase/hydrolase protein 6 [Juglans regia]
LOC108999217	108999217	164.333	3	1.1889	0.0169043	5.69151	4.26533e-05	yes	up	PREDICTED: AAA-ATPase ASD, mitochondrial-like [Juglans regia]
LOC109004522	109004522	35.3333	3.33333	0.775332	0.0557787	3.68382	4.53501e-05	yes	up	superoxide dismutase, partial [Fagus sylvatica];PREDICTED: superoxide dismutase [Cu-Zn]-like [Juglans regia]
LOC108999086	108999086	191.333	7.66667	1.40646	0.0419537	4.8955	5.4805e-05	yes	up	PREDICTED: protein NUCLEAR FUSION DEFECTIVE 4-like [Juglans regia]
LOC109019992	109019992	1180.33	108.667	10.3457	0.814333	3.52457	7.63915e-05	yes	up	PREDICTED: uncharacterized protein LOC109019992 [Juglans regia]
LOC109013885	109013885	2922.33	889.667	17.288	4.366	1.96558	8.16345e-05	yes	up	PREDICTED: probable indole-3-acetic acid-amido synthetase GH3.1 [Juglans regia]
LOC108981023	108981023	1726	577.333	14.6128	4.12814	1.71232	9.05672e-05	yes	up	PREDICTED: uncharacterized protein LOC108981023 [Juglans regia]
LOC108997283	108997283	33	1	0.193869	0.004487	5.31804	9.56501e-05	yes	up	PREDICTED: LEAF RUST 10 DISEASE-RESISTANCE LOCUS RECEPTOR-LIKE PROTEIN KINASE-like 2.1 [Juglans regia]
LOC109012516	109012516	280	113	2.46572	0.805068	1.56235	0.00013659	yes	up	PREDICTED: uncharacterized protein LOC109012516 isoform X1 [Juglans regia]
LOC118347932	118347932	144	26.6667	1.46055	0.214445	2.85565	0.000152365	yes	up
LOC108994925	108994925	363	28.6667	4.4992	0.273406	4.04598	0.000194888	yes	up	PREDICTED: chlorophyll a-b binding protein CP29.1, chloroplastic-like [Juglans regia]
LOC108987656	108987656	571.333	214.667	6.98006	2.16405	1.70522	0.000214303	yes	up	PREDICTED: thymidylate kinase isoform X1 [Juglans regia];PREDICTED: thymidylate kinase isoform X2 [Juglans regia];PREDICTED: thymidylate kinase isoform X3 [Juglans regia];PREDICTED: thymidylate kinase isoform X4 [Juglans regia];PREDICTED: thymidylate kinase isoform X5 [Juglans regia]
LOC109000732	109000732	14.6667	0	0.086476	0	6.54987	0.000235237	yes	up	PREDICTED: protein FAR1-RELATED SEQUENCE 5-like [Juglans regia]
LOC109007026	109007026	1158.33	687	9.57796	4.68368	1.00038	0.00026075	yes	up	PREDICTED: cytochrome P450 81E8-like isoform X2 [Juglans regia]
LOC109000897	109000897	3899.67	378	58.5465	4.73171	3.61677	0.000268512	yes	up	PREDICTED: temperature-induced lipocalin-1-like [Juglans regia]
LOC109003053	109003053	1069.33	511.333	6.83454	2.72632	1.24763	0.000269731	yes	up	PREDICTED: N-glycosylase/DNA lyase OGG1 isoform X1 [Juglans regia]
LOC108980874	108980874	22.6667	0	0.383799	0	7.16973	0.000270921	yes	up	PREDICTED: ethylene-responsive transcription factor RAP2-4-like [Juglans regia]
LOC108987250	108987250	224	35.3333	1.08283	0.134017	3.14685	0.000288712	yes	up	PREDICTED: probable RNA-dependent RNA polymerase 5 isoform X1 [Juglans regia]
LOC109018727	109018727	50	7	0.370636	0.040529	3.1871	0.000289856	yes	up	PREDICTED: heat stress transcription factor A-2e-like [Juglans regia]
LOC108998056	108998056	420	71.3333	4.31771	0.569128	3.01088	0.000302325	yes	up	PREDICTED: protein SRG1-like isoform X1 [Juglans regia]
LOC109004111	109004111	34	0	0.39196	0	7.92184	0.000315671	yes	up	PREDICTED: BAHD acyltransferase At5g47980-like [Juglans regia]
LOC109019258	109019258	1105.67	565.333	8.03721	3.37455	1.24322	0.000346973	yes	up	PREDICTED: CBL-interacting protein kinase 2-like [Juglans regia]
LOC108984353	108984353	250.667	94.6667	3.13099	0.927291	1.79158	0.000377208	yes	up	PREDICTED: uncharacterized protein LOC108984353 [Juglans regia]
LOC108991390	108991390	1043.67	570.333	7.40432	3.34545	1.15109	0.000396935	yes	up	PREDICTED: uncharacterized protein LOC108991390 [Juglans regia]
LOC108996022	108996022	119.667	5	2.09233	0.0658647	4.48365	0.000433357	yes	up	PREDICTED: photosystem II 10 kDa polypeptide, chloroplastic [Juglans regia]
LOC108987109	108987109	19	0	0.15265	0	7.23427	0.000439262	yes	up	PREDICTED: uncharacterized protein LOC108987109 [Juglans regia]
LOC108995631	108995631	24.3333	0	0.0966056	0	7.55847	0.000461331	yes	up	PREDICTED: uncharacterized protein LOC108995431 [Juglans regia]
LOC108985121	108985121	8	0	0.0888033	0	5.73572	0.000515478	yes	up	PREDICTED: uncharacterized protein LOC108985121 [Juglans regia]
LOC118348737	118348737	66	8	1.48022	0.150162	3.09047	0.000523568	yes	up
LOC118344701	118344701	25.3333	0.666667	0.483034	0.00856767	5.33079	0.000592347	yes	up	PREDICTED: uncharacterized protein LOC109011784 [Juglans regia]
LOC108983484	108983484	73.3333	14.6667	0.84561	0.135665	2.43636	0.000600953	yes	up	PREDICTED: uncharacterized protein At1g76070-like [Juglans regia]
LOC108989817	108989817	3908	1354.33	21.193	6.21013	1.71525	0.000638783	yes	up	PREDICTED: uncharacterized protein LOC108989817 isoform X2 [Juglans regia];PREDICTED: uncharacterized protein LOC108989817 isoform X1 [Juglans regia]
LOC109002180	109002180	31.6667	0	0.214396	0	7.79362	0.000729914	yes	up	PREDICTED: cyclic nucleotide-gated ion channel 1-like isoform X1 [Juglans regia]
LOC109008723	109008723	118.333	8.66667	1.7272	0.0979519	4.3578	0.00073382	yes	up	PREDICTED: uncharacterized protein LOC109008723 [Juglans regia]
LOC108986618	108986618	29	0	0.197839	0	7.43472	0.000746767	yes	up	PREDICTED: multicopper oxidase LPR2-like [Juglans regia]
LOC108982288	108982288	45	7	0.687796	0.085047	2.86006	0.000749054	yes	up	PREDICTED: uncharacterized protein LOC108982288 [Juglans regia]
LOC118348984	118348984	88	38.6667	1.54515	0.555105	1.49422	0.000752704	yes	up	uncharacterized protein LOC109727192 isoform X4 [Ananas comosus];uncharacterized protein LOC107422615 isoform X1 [Ziziphus jujuba]
LOC108995179	108995179	3281.67	444	24.6616	2.84351	3.02156	0.00087705	yes	up	PREDICTED: vacuolar cation/proton exchanger 3-like [Juglans regia]
LOC108981057	108981057	22	0	0.790344	0	7.42516	0.000960565	yes	up	PREDICTED: uncharacterized protein LOC109021997 [Juglans regia]
LOC108999276	108999276	284	108.333	4.9324	1.55163	1.57417	0.00106307	yes	up	PREDICTED: uncharacterized protein LOC108999276 [Juglans regia]
LOC109009496	109009496	15.3333	0	0.146657	0	6.40543	0.00107441	yes	up	PREDICTED: UDP-glycosyltransferase 90A1-like [Juglans regia]
LOC118344892	118344892	48.6667	0	3.41805	0	8.59063	0.00113869	yes	up	PREDICTED: dynamin-2A-like, partial [Juglans regia]
LOC118347909	118347909	120.333	4	1.71251	0.0416523	5.37338	0.00113967	yes	up	PREDICTED: protein SRG1-like isoform X1 [Juglans regia]
LOC109019601	109019601	170	21.6667	0.940556	0.0957476	3.19553	0.00120378	yes	up	PREDICTED: protein trichome birefringence-like 13 isoform X2 [Juglans regia];PREDICTED: protein trichome birefringence-like 13, partial [Juglans regia]
LOC108979063	108979063	1193.67	699	3.85355	1.84399	1.056	0.00120681	yes	up	PREDICTED: DNA-directed RNA polymerase III subunit 1 [Juglans regia]
LOC108996224	108996224	19.6667	0	0.441212	0	7.20192	0.00122342	yes	up	PREDICTED: clathrin heavy chain 1 [Juglans regia]
LOC109010446	109010446	102	4	0.467597	0.0156	4.739	0.00128792	yes	up	PREDICTED: probable linoleate 9S-lipoxygenase 5 [Juglans regia]
LOC108995616	108995616	18.3333	0	0.161014	0	7.16677	0.00129606	yes	up	PREDICTED: uncharacterized protein LOC108995616 [Juglans regia]
LOC109013873	109013873	162.667	3.33333	1.62455	0.0229953	5.37486	0.0013879	yes	up	PREDICTED: uncharacterized protein LOC109013873 [Juglans regia]
LOC109021288	109021288	1871.33	1021	10.1259	4.60642	1.08537	0.00138889	yes	up	PREDICTED: uncharacterized protein LOC109021288 isoform X3 [Juglans regia]
LOC109001181	109001181	258	62	2.0259	0.37953	2.54124	0.00139326	yes	up	PREDICTED: uncharacterized protein LOC109001181 isoform X1 [Juglans regia];PREDICTED: uncharacterized protein LOC109001181 isoform X2 [Juglans regia]
LOC108985800	108985800	78	0	0.457222	0	8.69457	0.00143246	yes	up	PREDICTED: phosphoenolpyruvate carboxykinase [ATP]-like isoform X1 [Juglans regia]
LOC109000083	109000083	174.333	2.33333	1.34291	0.014469	6.20593	0.00154744	yes	up	PREDICTED: transcription factor bHLH137-like isoform X1 [Juglans regia]
LOC109006325	109006325	393.667	203.333	6.02054	2.53117	1.27224	0.00155225	yes	up	PREDICTED: NAD(P)H-quinone oxidoreductase subunit T, chloroplastic [Juglans regia]
LOC118348470	118348470	49.3333	0	0.982852	0	8.14863	0.00170133	yes	up
LOC108984882	108984882	16.3333	0	0.0962963	0	6.87252	0.00185688	yes	up	PREDICTED: glycerophosphodiester phosphodiesterase GDPDL1-like [Juglans regia]
LOC108983403	108983403	17.6667	0	0.0868157	0	6.4974	0.00192133	yes	up	PREDICTED: probable auxin efflux carrier component 1b [Juglans regia]
LOC108980694	108980694	148	82.3333	1.22013	0.561047	1.10238	0.0019532	yes	up	uncharacterized protein LOC112017487 [Quercus suber];PREDICTED: uncharacterized protein LOC108980521 [Juglans regia]
LOC109007782	109007782	18.3333	0	0.0522187	0	6.6859	0.00195845	yes	up	PREDICTED: ABC transporter B family member 21-like [Juglans regia]
LOC109000798	109000798	14912	2625.67	418.943	57.6734	3.07444	0.00204677	yes	up	gibberellin-regulated protein 1 [Hevea brasiliensis]
LOC108991397	108991397	788	410	8.14347	3.41366	1.33657	0.00207106	yes	up	PREDICTED: uncharacterized protein LOC108991397 isoform X1 [Juglans regia];PREDICTED: uncharacterized protein LOC108991397 isoform X2 [Juglans regia];PREDICTED: uncharacterized protein LOC108991397 isoform X3 [Juglans regia]
LOC109005590	109005590	331.333	96	1.73004	0.412562	2.10437	0.002256	yes	up	PREDICTED: cation/H(+) antiporter 18-like [Juglans regia]
LOC109018012	109018012	598	0	2.92148	0	11.727	0.00268579	yes	up	PREDICTED: disease resistance protein RPP8-like [Juglans regia]
LOC109002797	109002797	1775.67	630.667	6.09779	1.78005	1.82204	0.00270994	yes	up	PREDICTED: probable sucrose-phosphate synthase 1 [Juglans regia]
LOC108991792	108991792	376	112	3.1203	0.789452	1.81373	0.00292689	yes	up	PREDICTED: sufE-like protein 2, chloroplastic [Juglans regia]
LOC109021997	109021997	14.6667	0	0.516739	0	6.83407	0.00297556	yes	up	PREDICTED: uncharacterized protein LOC109021997 [Juglans regia]
LOC109006898	109006898	2101.33	1104.33	14.6471	6.3377	1.19392	0.00300994	yes	up	PREDICTED: uncharacterized protein LOC109006898 [Juglans regia]
LOC108980940	108980940	1651	602	15.0429	4.64885	1.53902	0.00307592	yes	up	PREDICTED: early nodulin-like protein 2 [Juglans regia]
LOC108983095	108983095	419.333	62.6667	2.31866	0.276429	3.20778	0.00311468	yes	up	PREDICTED: long-chain-alcohol oxidase FAO4A-like [Juglans regia]
LOC108981369	108981369	831.333	250	6.73238	1.66559	1.82807	0.00316292	yes	up	PREDICTED: 2-oxoisovalerate dehydrogenase subunit alpha 2, mitochondrial-like [Juglans regia]
LOC108987108	108987108	53.6667	0	0.122552	0	8.08083	0.00317445	yes	up	PREDICTED: probable disease resistance protein At4g27220 [Juglans regia]
LOC108995065	108995065	1970.67	861.333	11.1875	4.0094	1.51633	0.00318475	yes	up	PREDICTED: GTP-binding protein OBGC, chloroplastic [Juglans regia]
LOC108988124	108988124	4719.33	2595.67	21.1557	9.36535	1.20619	0.00325266	yes	up	PREDICTED: chaperone protein ClpB3, chloroplastic-like [Juglans regia]
LOC108987734	108987734	3192.33	1987.67	25.7355	13.0113	1.00133	0.0032732	yes	up	polyubiquitin-like [Helianthus annuus]
LOC109000515	109000515	691	166	10.2838	2.03759	2.41495	0.00332223	yes	up	PREDICTED: uncharacterized protein LOC109000515 [Juglans regia]
LOC108980762	108980762	13.6667	0	0.167564	0	6.39749	0.0033263	yes	up	PREDICTED: endochitinase EP3-like [Juglans regia]
LOC109013782	109013782	6967.33	3780.33	52.1226	22.5465	1.24456	0.00340953	yes	up	PREDICTED: uncharacterized protein LOC109013782 [Juglans regia]
LOC109004730	109004730	2121.67	1127.67	6.76667	3.02746	1.06865	0.00341918	yes	up	PREDICTED: protein ROOT HAIR DEFECTIVE 3 homolog 2-like isoform X1 [Juglans regia];PREDICTED: protein ROOT HAIR DEFECTIVE 3 homolog 2-like isoform X2 [Juglans regia]
LOC109004745	109004745	13	0	0.128909	0	6.08162	0.00345576	yes	up	PREDICTED: NAC domain-containing protein 21/22 [Juglans regia]
LOC108996367	108996367	9	0	0.0547763	0	6.15659	0.00396818	yes	up	PREDICTED: transcription factor bHLH62-like [Juglans regia]
LOC109008067	109008067	14	0	0.0740903	0	6.61518	0.00400623	yes	up	PREDICTED: kinesin-4-like [Juglans regia]
LOC109009463	109009463	680	149.333	8.6107	1.5069	2.70293	0.00416262	yes	up	PREDICTED: serine/threonine-protein kinase Aurora-1 [Juglans regia]
LOC109018516	109018516	206	82	1.42127	0.462382	1.72101	0.00432982	yes	up	PREDICTED: probable chlorophyll(ide) b reductase NYC1, chloroplastic [Juglans regia]
LOC109013749	109013749	761.333	457.667	13.0889	6.42925	1.06449	0.00449537	yes	up	PREDICTED: uncharacterized protein LOC109013749 [Juglans regia]
LOC109005763	109005763	35.3333	0	0.224677	0	8.14637	0.00459478	yes	up	PREDICTED: protein FAR1-RELATED SEQUENCE 5-like [Juglans regia]
LOC108999306	108999306	124.667	49.3333	0.884822	0.289829	1.54811	0.00466604	yes	up	PREDICTED: 3-ketoacyl-CoA synthase 1-like [Juglans regia]
LOC109011925	109011925	10	0	0.110617	0	6.33354	0.00467149	yes	up	PREDICTED: dirigent protein 22-like [Juglans regia]
LOC109020411	109020411	75.6667	19	1.91092	0.393499	2.24942	0.00468008	yes	up
LOC109003521	109003521	251.333	105	1.88521	0.640434	1.64061	0.00476225	yes	up	PREDICTED: probable serine/threonine-protein kinase At1g01540 [Juglans regia]
LOC109009153	109009153	6	0	0.0904923	0	5.56844	0.00480663	yes	up	PREDICTED: uncharacterized protein LOC109009153 [Juglans regia]
LOC109003293	109003293	66	3.66667	1.73858	0.0762287	4.57493	0.00504269	yes	up	PREDICTED: uncharacterized protein LOC109003293 [Juglans regia]
LOC108986048	108986048	409	156	2.15349	0.687634	1.48144	0.00516833	yes	up	PREDICTED: putative chloride channel-like protein CLC-g [Juglans regia]
LOC109002781	109002781	2932.67	1336.67	35.7697	13.7345	1.26196	0.00554063	yes	up	PREDICTED: 26S proteasome non-ATPase regulatory subunit 10 [Juglans regia]
LOC108992515	108992515	7.33333	0	0.132503	0	5.75194	0.00556831	yes	up
LOC108987134	108987134	152	76	1.00516	0.411411	1.26922	0.00570308	yes	up
LOC108986338	108986338	7.33333	0	0.0642112	0	5.72024	0.00573059	yes	up	PREDICTED: WAT1-related protein At2g39510-like isoform X1 [Juglans regia];PREDICTED: WAT1-related protein At2g39510-like isoform X2 [Juglans regia];PREDICTED: WAT1-related protein At2g39510-like isoform X3 [Juglans regia]
LOC109008156	109008156	230.333	0	3.40836	0	10.3523	0.00574748	yes	up	PREDICTED: DNA repair protein recA homolog 2, mitochondrial-like isoform X1 [Juglans regia];PREDICTED: DNA repair protein recA homolog 2, mitochondrial-like isoform X2 [Juglans regia];PREDICTED: DNA repair protein recA homolog 2, mitochondrial-like isoform X3 [Juglans regia]
LOC108982458	108982458	661.333	244.667	3.57182	1.09991	1.69133	0.00576733	yes	up	PREDICTED: G-type lectin S-receptor-like serine/threonine-protein kinase At2g19130 [Juglans regia]
LOC108993743	108993743	6	0	0.090088	0	5.59469	0.00590161	yes	up	PREDICTED: NEP1-interacting protein-like 1 [Juglans regia]
LOC108993886	108993886	357.333	194.333	1.17501	0.527987	1.06527	0.0060118	yes	up	PREDICTED: LRR receptor-like serine/threonine-protein kinase GSO1 [Juglans regia]
LOC118344301	118344301	133	0	2.67019	0	10.0502	0.00604132	yes	up	PREDICTED: uncharacterized protein LOC108986278 [Juglans regia]
LOC108989540	108989540	6.66667	0	0.0425347	0	5.6285	0.00611345	yes	up	PREDICTED: protein NRT1/ PTR FAMILY 7.2-like [Juglans regia]
LOC108993190	108993190	1251	711.333	4.54003	2.13745	1.05808	0.0061533	yes	up	PREDICTED: uncharacterized protein LOC108993190 isoform X6 [Juglans regia];PREDICTED: uncharacterized protein LOC108993190 isoform X5 [Juglans regia];PREDICTED: uncharacterized protein LOC108993190 isoform X4 [Juglans regia];PREDICTED: uncharacterized protein LOC108993190 isoform X1 [Juglans regia];PREDICTED: uncharacterized protein LOC108993190 isoform X3 [Juglans regia]
LOC108999393	108999393	7.66667	0	0.0552445	0	5.67545	0.00617473	yes	up	PREDICTED: protein LNK3-like isoform X3 [Juglans regia];PREDICTED: protein LNK3-like isoform X5 [Juglans regia]
LOC108995371	108995371	1043	439.667	10.861	3.78919	1.40982	0.00618612	yes	up	PREDICTED: calcium uniporter protein 2, mitochondrial-like [Juglans regia]
LOC109014246	109014246	1237.67	218.333	7.85713	1.20451	2.46074	0.00626288	yes	up	PREDICTED: organic cation/carnitine transporter 4 [Juglans regia]
LOC109005564	109005564	113	48.6667	0.941748	0.332651	1.43882	0.00628004	yes	up	protein RFT1 homolog isoform X3 [Quercus suber]
LOC109010431	109010431	439.333	224	1.64987	0.685887	1.32288	0.00633033	yes	up	PREDICTED: putative disease resistance protein RGA4 [Juglans regia]
LOC108998625	108998625	158	6.33333	1.95846	0.0629177	4.50188	0.0063342	yes	up	PREDICTED: 36.4 kDa proline-rich protein-like [Juglans regia]
LOC108988287	108988287	198	37.6667	2.80156	0.405151	2.94382	0.00644631	yes	up	PREDICTED: protein DMR6-LIKE OXYGENASE 1-like [Juglans regia]
LOC118344878	118344878	35.6667	2	0.515353	0.0243533	4.19426	0.00649658	yes	up	uncharacterized protein LOC112006215 [Quercus suber]
LOC108996744	108996744	64.3333	6.66667	0.917586	0.0723357	3.84093	0.00652091	yes	up	PREDICTED: uncharacterized protein LOC108996744 [Juglans regia]
LOC109000880	109000880	2331.67	719.333	48.3903	11.9934	2.14512	0.0065449	yes	up	PREDICTED: snakin-2-like isoform X1 [Juglans regia]
LOC109016092	109016092	39.3333	10.6667	1.18373	0.248805	2.30251	0.00659745	yes	up	PREDICTED: E3 ubiquitin-protein ligase ATL41-like [Juglans regia]
LOC108994892	108994892	108.333	18.3333	0.948504	0.127501	3.02279	0.00664615	yes	up	PREDICTED: protein TIC 56, chloroplastic-like [Gossypium raimondii];PREDICTED: uncharacterized protein LOC108994892 [Juglans regia]
LOC108984685	108984685	1929	1042	8.0582	3.53961	1.19225	0.00665794	yes	up	PREDICTED: NAD kinase 2, chloroplastic-like isoform X2 [Juglans regia];PREDICTED: NAD kinase 2, chloroplastic-like isoform X1 [Juglans regia]
LOC109013984	109013984	672.667	191.667	4.10632	0.926404	2.29217	0.00669238	yes	up	PREDICTED: cyclic nucleotide-gated ion channel 4 [Juglans regia]
LOC109021761	109021761	18	0	0.156935	0	6.5374	0.00694329	yes	up	PREDICTED: glucan endo-1,3-beta-glucosidase 12-like isoform X1 [Juglans regia]
LOC108994546	108994546	138.333	62.6667	0.960268	0.358624	1.3386	0.00696427	yes	up	PREDICTED: sucrose transport protein-like [Juglans regia]
LOC108979345	108979345	15.6667	0	0.0755065	0	7.03725	0.00697367	yes	up	PREDICTED: putative E3 ubiquitin-protein ligase LIN-1 isoform X1 [Juglans regia]
LOC109001697	109001697	37	4.66667	0.195354	0.0197693	3.0075	0.00699071	yes	up	PREDICTED: receptor-like protein 2 isoform X1 [Juglans regia]
LOC108987557	108987557	25.3333	0	0.20525	0	7.6735	0.00706369	yes	up	PREDICTED: cytochrome P450 CYP82D47-like [Juglans regia]
LOC109004130	109004130	31	0	0.371491	0	7.36185	0.00726329	yes	up	PREDICTED: BAHD acyltransferase At5g47980-like [Juglans regia]
LOC108992335	108992335	32	0	0.191522	0	7.9367	0.00741687	yes	up	PREDICTED: cucumisin-like [Juglans regia]
LOC108991415	108991415	364.667	14.6667	1.31686	0.0937773	3.46573	0.00748105	yes	up	PREDICTED: protein phosphatase 2C 56-like [Juglans regia]
LOC108992227	108992227	819	443	8.45873	3.78151	1.17594	0.00753237	yes	up
LOC108998603	108998603	98	41.3333	0.470474	0.162982	1.52809	0.00779228	yes	up	PREDICTED: 65-kDa microtubule-associated protein 3-like [Juglans regia]
LOC109008508	109008508	438.333	223.667	2.44544	1.04647	1.165	0.00786377	yes	up	PREDICTED: recQ-mediated genome instability protein 1 [Juglans regia]
LOC109016217	109016217	591	130.667	3.8877	0.72965	2.20011	0.00786645	yes	up	PREDICTED: carotenoid cleavage dioxygenase 7, chloroplastic [Juglans regia]
LOC109022272	109022272	237	132	2.1895	0.998294	1.16242	0.00788064	yes	up	PREDICTED: serine/threonine protein phosphatase 2A 59 kDa regulatory subunit B' gamma isoform-like isoform X2 [Juglans regia];PREDICTED: serine/threonine protein phosphatase 2A 59 kDa regulatory subunit B' gamma isoform-like isoform X1 [Juglans regia]
LOC108993222	108993222	109	24.6667	0.872342	0.163022	2.20942	0.008003	yes	up	PREDICTED: protein SHOOT GRAVITROPISM 5-like [Juglans regia]
LOC108980395	108980395	29	3	0.228756	0.0183823	3.80127	0.00803619	yes	up	PREDICTED: sugar transport protein 5 [Juglans regia]
LOC108988251	108988251	971	388	10.4464	3.33075	1.80074	0.00827162	yes	up	PREDICTED: ADP-ribosylation factor-like protein 8B isoform X1 [Juglans regia]
LOC108991886	108991886	221.667	29.3333	1.81968	0.20769	2.86882	0.00831436	yes	up	PREDICTED: nematode resistance protein-like HSPRO2 [Juglans regia]
LOC109021434	109021434	117.333	15.3333	1.41142	0.150884	2.97138	0.00860586	yes	up	PREDICTED: uncharacterized protein LOC109021434 [Juglans regia]
LOC118343756	118343756	114.333	58	2.11469	0.887049	1.19473	0.00864177	yes	up	PREDICTED: very-long-chain (3R)-3-hydroxyacyl-CoA dehydratase PASTICCINO 2A-like isoform X1 [Juglans regia]
LOC109009506	109009506	874.333	470.667	5.34249	2.39818	1.03315	0.00874779	yes	up	PREDICTED: protein tesmin/TSO1-like CXC 5 isoform X1 [Juglans regia];PREDICTED: protein tesmin/TSO1-like CXC 5 isoform X2 [Juglans regia];PREDICTED: protein tesmin/TSO1-like CXC 5 isoform X3 [Juglans regia]
LOC118345398	118345398	68.3333	32	1.12588	0.419548	1.40322	0.00877634	yes	up	PREDICTED: uncharacterized protein LOC109012692 isoform X1 [Juglans regia]
LOC109008644	109008644	1060.33	444	5.50917	1.94114	1.41367	0.00904357	yes	up	PREDICTED: uncharacterized protein LOC109008644 isoform X1 [Juglans regia]
LOC108996949	108996949	651.667	346.333	3.18872	1.41473	1.06409	0.00917285	yes	up	PREDICTED: alpha-glucosidase [Juglans regia]
LOC108986415	108986415	561.667	132	2.89607	0.56734	2.22053	0.00922099	yes	up	PREDICTED: LOW QUALITY PROTEIN: calcium homeostasis endoplasmic reticulum protein-like [Juglans regia]
LOC109020397	109020397	178.333	68.3333	1.40607	0.445653	1.60428	0.00927905	yes	up	PREDICTED: fatty-acid-binding protein 2 isoform X2 [Juglans regia];PREDICTED: fatty-acid-binding protein 2 isoform X1 [Juglans regia]
LOC108993410	108993410	1978.33	839	11.3782	3.94642	1.56842	0.00930802	yes	up	PREDICTED: F-box/LRR-repeat protein 10-like [Juglans regia]
LOC109009548	109009548	1691.67	626	17.2102	5.31847	1.62177	0.00969822	yes	up	PREDICTED: gamma-glutamylcyclotransferase 2-1-like [Juglans regia]
LOC109009447	109009447	944.667	520.333	19.002	8.47293	1.26296	0.00982833	yes	up	PREDICTED: transmembrane protein 230-like [Juglans regia]
LOC108993795	108993795	824.667	470.333	4.68404	2.17161	1.07216	0.00991501	yes	up	PREDICTED: phosphatidylinositol 4-kinase gamma 2-like isoform X1 [Juglans regia]
LOC108990736	108990736	275.333	139.667	1.7508	0.735526	1.15511	0.0099215	yes	up	PREDICTED: protein PHR1-LIKE 1-like [Juglans regia]
LOC108994893	108994893	459.333	126	8.92671	1.91578	2.24623	0.0101678	yes	up	PREDICTED: uncharacterized protein LOC108994893 [Juglans regia]
LOC109000804	109000804	66.6667	4.33333	0.963874	0.0497457	4.11129	0.0103458	yes	up	PREDICTED: uncharacterized protein LOC109000804 [Juglans regia]
LOC108988357	108988357	281.667	164	2.40215	1.15787	1.02455	0.0103551	yes	up	PREDICTED: transcription factor-like protein DPB isoform X1 [Juglans regia];PREDICTED: transcription factor-like protein DPB isoform X2 [Juglans regia]
LOC108979503	108979503	317.333	29.6667	1.50735	0.119645	3.26113	0.0104947	yes	up	PREDICTED: serine/threonine-protein kinase STY17-like [Juglans regia]
LOC108997268	108997268	132.333	46.3333	0.421036	0.115398	1.95165	0.0105171	yes	up	PREDICTED: endoribonuclease Dicer homolog 2-like isoform X1 [Juglans regia]
LOC108997049	108997049	59	8.33333	0.386393	0.0448187	2.96126	0.0105535	yes	up	PREDICTED: MLO-like protein 12, partial [Juglans regia]
LOC109016070	109016070	177	66.6667	0.751508	0.235772	1.60087	0.0105537	yes	up	PREDICTED: exportin-2-like [Juglans regia]
LOC108983035	108983035	10.6667	0	0.0765213	0	6.24765	0.0106422	yes	up	PREDICTED: squalene monooxygenase-like [Juglans regia]
LOC108996649	108996649	247.667	90	1.69332	0.513082	1.63452	0.0107611	yes	up	PREDICTED: peptidyl-prolyl cis-trans isomerase FKBP62-like [Juglans regia]
LOC109009095	109009095	843.333	304.667	4.68652	1.34706	1.93835	0.0110397	yes	up	PREDICTED: subtilisin-like protease SBT3.9 [Juglans regia]
LOC109001996	109001996	258.667	26	1.97527	0.168231	3.28606	0.0111356	yes	up	PREDICTED: protein BIG GRAIN 1-like A [Juglans regia]
LOC108989824	108989824	180.333	43	1.00863	0.198041	2.15875	0.0112826	yes	up	PREDICTED: formin-like protein 8 [Juglans regia]
LOC109008827	109008827	1251	548.333	9.78145	3.36484	1.62443	0.0113989	yes	up	PREDICTED: protein NRT1/ PTR FAMILY 5.9-like [Juglans regia]
LOC118349406	118349406	6.66667	0.333333	0.191882	0.008181	4.63475	0.0114752	yes	up	PREDICTED: uncharacterized protein LOC108999123 [Juglans regia]
LOC109000747	109000747	613	183	7.22985	1.66649	2.17777	0.011608	yes	up	PREDICTED: chlorophyll a-b binding protein 8, chloroplastic [Juglans regia]
LOC109012356	109012356	14.6667	0	0.156099	0	6.33339	0.0120511	yes	up	PREDICTED: GDSL esterase/lipase At1g71691-like [Juglans regia]
LOC109007007	109007007	18.3333	0	0.141239	0	7.2006	0.0120656	yes	up	PREDICTED: probable acyl-activating enzyme 1, peroxisomal [Juglans regia]
LOC108993817	108993817	83.3333	19	0.703377	0.132662	2.31151	0.0121021	yes	up	PREDICTED: 3-ketoacyl-CoA synthase 2-like [Juglans regia]
LOC108996142	108996142	19.3333	0	0.430799	0	7.26437	0.012126	yes	up	PREDICTED: GDP-mannose transporter GONST1-like [Juglans regia]
LOC109012346	109012346	503	164.667	6.85614	1.74702	2.10251	0.012391	yes	up	PREDICTED: YLP motif-containing protein 1 isoform X1 [Juglans regia];PREDICTED: extensin isoform X3 [Juglans regia]
LOC109012325	109012325	33	3.33333	0.100388	0.00805767	3.81699	0.0124901	yes	up	PREDICTED: putative disease resistance RPP13-like protein 1 [Juglans regia]
LOC108980177	108980177	9.66667	0	0.0416083	0	6.16191	0.0125445	yes	up	PREDICTED: uncharacterized protein LOC108980177 isoform X1 [Juglans regia]
LOC108990651	108990651	56	16	0.31184	0.0700587	2.2397	0.0126166	yes	up	PREDICTED: nucleobase-ascorbate transporter 11-like isoform X1 [Juglans regia]
LOC109020205	109020205	652	282.333	5.19385	1.85643	1.40334	0.0127097	yes	up	PREDICTED: transcription factor bHLH121-like isoform X1 [Juglans regia];PREDICTED: transcription factor bHLH121-like isoform X2 [Juglans regia]
LOC109018713	109018713	790	174	8.86231	1.50711	2.62731	0.0127849	yes	up	PREDICTED: gibberellin 2-beta-dioxygenase-like [Juglans regia]
LOC108991379	108991379	655.667	266	8.91463	3.06718	1.39249	0.0128148	yes	up	histone H3.3 isoform X1 [Physcomitrella patens]
LOC109018952	109018952	52.6667	5.66667	0.541142	0.046816	3.24372	0.0130126	yes	up	PREDICTED: dof zinc finger protein DOF4.1-like [Juglans regia]
LOC109010059	109010059	2905.33	13.6667	0.345866	0.078376	2.07802	0.0130347	yes	up	PREDICTED: CBL-interacting serine/threonine-protein kinase 5-like [Juglans regia]
LOC108994499	108994499	603.333	333	4.60808	2.10606	1.13323	0.0136066	yes	up	PREDICTED: uncharacterized protein LOC108994499 [Juglans regia]
LOC108986301	108986301	23	2.66667	0.153873	0.0133607	3.15789	0.0136378	yes	up	PREDICTED: aspartic proteinase PCS1-like [Juglans regia]
LOC118349863	118349863	7	0	0.042135	0	5.38705	0.0136539	yes	up	PREDICTED: cytokinin dehydrogenase 5 [Juglans regia]
LOC109011155	109011155	20.3333	0	0.255986	0	7.3465	0.0137918	yes	up	PREDICTED: uncharacterized protein LOC108985366 [Juglans regia]
LOC108994976	108994976	106.333	46.6667	1.33385	0.473544	1.52038	0.0138445	yes	up	PREDICTED: vesicle-associated protein 2-2-like [Juglans regia]
LOC109002787	109002787	32	3.33333	0.144894	0.0116137	3.73613	0.0139618	yes	up	PREDICTED: plasma membrane ATPase 4 [Juglans regia]
LOC109004409	109004409	41.3333	2	0.634154	0.0233093	4.40032	0.0140362	yes	up	PREDICTED: pathogenesis-related genes transcriptional activator PTI5-like [Juglans regia]
LOC109004112	109004112	130.333	20	1.07365	0.139398	2.83589	0.014451	yes	up	PREDICTED: thaumatin-like protein 1b isoform X1 [Juglans regia]
LOC108993243	108993243	269.333	46.3333	1.45076	0.214744	2.53655	0.0145723	yes	up	PREDICTED: cysteine-rich receptor-like protein kinase 4 isoform X1 [Juglans regia];PREDICTED: cysteine-rich receptor-like protein kinase 4 isoform X2 [Juglans regia]
LOC108995509	108995509	146.667	75.6667	0.86385	0.365265	1.23241	0.0147053	yes	up	PREDICTED: uncharacterized protein LOC108994169 [Juglans regia]
LOC109009191	109009191	24.6667	6.33333	0.975391	0.189348	2.27884	0.0148083	yes	up	hypothetical protein L484_017653 [Morus notabilis]
LOC108985426	108985426	4.66667	0	0.0767263	0	5.27112	0.0150618	yes	up	PREDICTED: protein PHLOEM PROTEIN 2-LIKE A9-like [Juglans regia]
LOC109007120	109007120	171	96.3333	1.82212	0.823514	1.18921	0.0151547	yes	up	PREDICTED: 1-aminocyclopropane-1-carboxylate oxidase homolog 1-like isoform X1 [Juglans regia]
LOC108986170	108986170	60.6667	14.3333	0.485446	0.124927	2.01964	0.0152498	yes	up	PREDICTED: V-type proton ATPase subunit D-like [Juglans regia]
LOC108987758	108987758	83.6667	8.66667	0.928316	0.080429	3.1204	0.0153653	yes	up	PREDICTED: nicotianamine synthase-like [Juglans regia]
LOC118349010	118349010	357.667	166.667	1.2719	0.490769	1.37357	0.0157213	yes	up	PREDICTED: uncharacterized protein LOC108991115 [Juglans regia]
LOC109011541	109011541	12.3333	0	0.180486	0	6.10827	0.0157444	yes	up	PREDICTED: uncharacterized protein At1g66480-like isoform X1 [Juglans regia]
LOC118347905	118347905	165.667	78.6667	1.7187	0.6517	1.44349	0.0162289	yes	up	hypothetical protein TorRG33x02_068890 [Trema orientale]
LOC108997408	108997408	9.66667	0	0.046864	0	5.70572	0.0166205	yes	up	PREDICTED: probable serine/threonine-protein kinase At1g54610 isoform X1 [Juglans regia]
LOC108985126	108985126	198.667	79.3333	2.45345	0.819421	1.56981	0.0167861	yes	up	PREDICTED: acyl-protein thioesterase 1 homolog 1-like isoform X1 [Juglans regia];PREDICTED: acyl-protein thioesterase 1-like isoform X2 [Juglans regia]
LOC118344157	118344157	97	29.3333	1.52022	0.388574	1.81533	0.016848	yes	up
LOC108996087	108996087	73.6667	36.6667	0.459902	0.190153	1.21496	0.017041	yes	up	PREDICTED: uncharacterized protein LOC108996087 isoform X2 [Juglans regia];PREDICTED: 5' exonuclease Apollo isoform X1 [Juglans regia]
LOC109020930	109020930	903	355.333	10.0375	3.16	1.81193	0.0175591	yes	up	PREDICTED: peroxidase A2-like [Juglans regia]
LOC108997033	108997033	14	0	0.154707	0	6.54083	0.0176164	yes	up	PREDICTED: uncharacterized protein LOC108997035 [Juglans regia]
LOC108989742	108989742	1333.67	598.333	10.527	4.01644	1.27906	0.0179732	yes	up	PREDICTED: uncharacterized protein LOC108989742 [Juglans regia]
LOC108997488	108997488	1135.33	360	14.26	3.62112	2.16277	0.0181768	yes	up	PREDICTED: xyloglucan endotransglucosylase/hydrolase protein A-like isoform X1 [Juglans regia]
LOC109003807	109003807	12	0	0.069444	0	5.84109	0.0185396	yes	up	PREDICTED: protein NSP-INTERACTING KINASE 2-like [Juglans regia]
LOC108993086	108993086	723.333	200.333	2.11364	0.498232	1.85157	0.0185535	yes	up	PREDICTED: pleiotropic drug resistance protein 1-like [Juglans regia]
LOC109008037	109008037	288.333	100	1.90569	0.511424	2.00093	0.0186017	yes	up	PREDICTED: dynamin-related protein 1E-like [Juglans regia]
LOC108993537	108993537	21	0	0.141942	0	6.89436	0.0194891	yes	up	protein WALLS ARE THIN 1-like [Quercus suber]
LOC108979901	108979901	90	34	0.938888	0.291548	1.58841	0.0197398	yes	up	PREDICTED: protein NEOXANTHIN-DEFICIENT 1-like isoform X4 [Juglans regia]
LOC108992758	108992758	678	379.667	5.64908	2.61387	1.13618	0.0200332	yes	up	PREDICTED: uncharacterized protein LOC108992758 isoform X1 [Juglans regia]
LOC118349730	118349730	18	0	0.356797	0	6.89952	0.0203297	yes	up
LOC109010509	109010509	980	643	8.92712	4.73477	1.00646	0.0205879	yes	up	PREDICTED: probable protein phosphatase 2C 49 [Juglans regia]
LOC108989567	108989567	49.3333	11.3333	0.391645	0.0731242	2.51588	0.0206335	yes	up	PREDICTED: protein PIN-LIKES 3-like isoform X1 [Juglans regia]
LOC109019534	109019534	172	60.3333	0.674923	0.197397	1.74394	0.0207015	yes	up	PREDICTED: ATP-dependent DNA helicase Q-like 5 isoform X1 [Juglans regia];PREDICTED: ATP-dependent DNA helicase Q-like 5 isoform X2 [Juglans regia]
LOC109004073	109004073	6.66667	0	0.0517754	0	5.19349	0.0209188	yes	up	PREDICTED: LOB domain-containing protein 6-like [Juglans regia]
LOC108980114	108980114	701.333	327.667	11.6128	4.27533	1.56273	0.0210996	yes	up	PREDICTED: acyl-acyl carrier protein thioesterase ATL3, chloroplastic-like [Juglans regia]
LOC109020117	109020117	205.667	124	2.00117	0.971527	1.08087	0.0211436	yes	up	PREDICTED: phosphatidylinositol transfer protein 1-like isoform X2 [Juglans regia];PREDICTED: phosphatidylinositol transfer protein 1-like isoform X1 [Juglans regia]
LOC109012469	109012469	75	28.6667	0.949514	0.284494	1.83871	0.0212029	yes	up	PREDICTED: uncharacterized protein LOC109012469 [Juglans regia]
LOC108992812	108992812	473	256.333	5.84024	2.49012	1.28875	0.0215091	yes	up	PREDICTED: hypersensitive-induced response protein 2-like isoform X1 [Juglans regia]
LOC109004317	109004317	16.6667	2.33333	0.291942	0.0293343	3.18705	0.0215865	yes	up	PREDICTED: uncharacterized protein LOC109004317 [Juglans regia]
LOC109021239	109021239	1617	657.333	11.1919	3.54316	1.77452	0.0218046	yes	up	PREDICTED: alpha-dioxygenase 2-like [Juglans regia]
LOC109006935	109006935	24	1	0.114447	0.00269933	4.79995	0.022087	yes	up	PREDICTED: linoleate 13S-lipoxygenase 2-1, chloroplastic-like [Juglans regia]
LOC109005745	109005745	21.6667	0	0.101876	0	6.78206	0.0222364	yes	up	PREDICTED: beta-galactosidase 3-like [Juglans regia]
LOC108999761	108999761	171	67	1.94805	0.641575	1.54303	0.0222896	yes	up	PREDICTED: transducin beta-like protein 3 [Juglans regia]
LOC109010910	109010910	203.333	29.6667	1.93024	0.220794	3.06472	0.0224377	yes	up	PREDICTED: basic 7S globulin-like [Juglans regia]
LOC109015040	109015040	73	9.66667	1.11004	0.120947	3.31015	0.0227788	yes	up	hypothetical protein POPTR_011G090200 [Populus trichocarpa]
LOC108997498	108997498	31	4.66667	0.386317	0.0462773	2.97396	0.0230549	yes	up	PREDICTED: calcium uniporter protein 2, mitochondrial-like [Juglans regia]
LOC109004104	109004104	796	424	6.07269	2.71128	1.12732	0.0234641	yes	up	PREDICTED: carboxyl-terminal-processing peptidase 2, chloroplastic-like isoform X2 [Juglans regia]
LOC108997401	108997401	466.333	179.333	2.57991	0.785018	1.81672	0.0235616	yes	up	PREDICTED: signal peptide peptidase-like 2 isoform X1 [Juglans regia]
LOC108994572	108994572	52	9	0.589582	0.0751787	2.73348	0.0238486	yes	up	PREDICTED: uncharacterized protein LOC108994572 [Juglans regia]
LOC109006229	109006229	262.333	154.333	1.42857	0.67611	1.16	0.024019	yes	up	PREDICTED: uncharacterized protein LOC109006229 [Juglans regia]
LOC118346131	118346131	106	21.3333	1.01205	0.144044	2.89448	0.0240272	yes	up	PREDICTED: beta-D-glucosyl crocetin beta-1,6-glucosyltransferase-like [Juglans regia]
LOC109020888	109020888	2006.33	850.667	5.21772	1.87743	1.41403	0.0241881	yes	up
LOC108997412	108997412	111.667	49	1.56748	0.576546	1.32101	0.0244256	yes	up	PREDICTED: uncharacterized protein LOC108997412 [Juglans regia]
LOC108984520	108984520	80.6667	34.3333	0.508136	0.170956	1.59631	0.0244863	yes	up	PREDICTED: putative tRNA pseudouridine synthase Pus10 [Juglans regia]
LOC108998407	108998407	4.66667	0	0.064829	0	4.88756	0.0246406	yes	up	PREDICTED: dof zinc finger protein DOF1.5-like [Juglans regia]
LOC108988255	108988255	579	181	5.90646	1.42333	2.1626	0.024887	yes	up	PREDICTED: alpha-1,4-glucan-protein synthase [UDP-forming] 2-like [Juglans regia]
LOC109021440	109021440	71.6667	22	0.534378	0.128756	2.20259	0.025985	yes	up	PREDICTED: cysteine--tRNA ligase 2, cytoplasmic-like isoform X1 [Juglans regia];PREDICTED: cysteine--tRNA ligase 2, cytoplasmic-like isoform X2 [Juglans regia]
LOC108981069	108981069	71	27.3333	2.88342	0.874568	1.85093	0.0260136	yes	up	PREDICTED: protein NIM1-INTERACTING 1-like [Juglans regia]
LOC108983029	108983029	14.3333	0	0.113389	0	6.42999	0.0260943	yes	up	PREDICTED: cytochrome P450 90A1-like [Juglans regia]
LOC109004887	109004887	75.3333	10.3333	0.999473	0.113387	3.06988	0.0262397	yes	up	PREDICTED: ethylene-responsive transcription factor TINY-like [Juglans regia]
LOC108984723	108984723	54013.7	25629.7	1315.34	506.308	1.34539	0.0263047	yes	up	PREDICTED: cold and drought-regulated protein CORA-like isoform X1 [Juglans regia]
LOC108980646	108980646	78	22.6667	0.811086	0.193085	2.02809	0.0266746	yes	up	PREDICTED: cell differentiation protein RCD1 homolog isoform X1 [Juglans regia];PREDICTED: cell differentiation protein rcd1-like isoform X3 [Juglans regia]
LOC109021335	109021335	312.667	147	0.617449	0.243966	1.27013	0.0268139	yes	up	PREDICTED: uncharacterized protein LOC108989247 [Juglans regia]
LOC109008976	109008976	77.6667	4	0.837219	0.037906	4.2215	0.0272666	yes	up	PREDICTED: probable aquaporin PIP2-5 [Juglans regia]
LOC108991156	108991156	26.3333	7.33333	0.154314	0.0314537	2.27609	0.0273727	yes	up	PREDICTED: AAA-ATPase At5g57480-like [Juglans regia]
LOC108999102	108999102	8.33333	0	0.11063	0	5.78858	0.0273986	yes	up	PREDICTED: uncharacterized protein LOC108999102 isoform X1 [Juglans regia]
LOC108988987	108988987	71.3333	26.6667	0.84611	0.261794	1.66457	0.0281645	yes	up	PREDICTED: uncharacterized protein LOC108988986 [Juglans regia]
LOC109007520	109007520	50.6667	9.66667	0.494243	0.0757247	2.53589	0.0285076	yes	up	PREDICTED: heavy metal-associated isoprenylated plant protein 3 [Juglans regia]
LOC109008476	109008476	193.667	15.3333	1.68742	0.113	3.71378	0.0289966	yes	up	PREDICTED: 7-deoxyloganetin glucosyltransferase-like [Juglans regia]
LOC108980802	108980802	572.667	261.667	9.94809	3.80936	1.31988	0.029094	yes	up	PREDICTED: uncharacterized protein LOC108980802 [Juglans regia]
LOC108998878	108998878	21.6667	0	0.159368	0	6.76566	0.0292773	yes	up	PREDICTED: 4-coumarate--CoA ligase 2-like [Juglans regia]
LOC108990746	108990746	47	9.33333	0.590755	0.0846717	2.87265	0.0293332	yes	up	PREDICTED: bidirectional sugar transporter SWEET10-like [Juglans regia]
LOC108992630	108992630	5	0	0.115049	0	5.27742	0.0295635	yes	up	PREDICTED: Werner Syndrome-like exonuclease [Juglans regia]
LOC109021952	109021952	11	0	0.111912	0	6.0871	0.0296163	yes	up	PREDICTED: protein LIGHT-DEPENDENT SHORT HYPOCOTYLS 3-like [Juglans regia]
LOC108982684	108982684	479.667	255	4.34974	1.86876	1.20424	0.0300517	yes	up	PREDICTED: BAHD acyltransferase DCR [Juglans regia]
LOC108979897	108979897	15	0	0.196211	0	6.33853	0.0302311	yes	up	PREDICTED: uncharacterized protein LOC108979897 [Juglans regia]
LOC108996104	108996104	145.667	41.3333	1.15161	0.263363	2.26942	0.0306869	yes	up	PREDICTED: uncharacterized protein LOC108996104 [Juglans regia]
LOC109010310	109010310	3.66667	0	0.0314897	0	4.50556	0.0306964	yes	up	PREDICTED: uncharacterized protein LOC109010310 [Juglans regia]
LOC108981299	108981299	13.3333	0	0.0693937	0	5.98819	0.0309232	yes	up	PREDICTED: long-chain-alcohol oxidase FAO1 [Juglans regia]
LOC118348169	118348169	12	0	0.357169	0	6.55314	0.0310125	yes	up
LOC108996754	108996754	93	16.6667	1.24679	0.178349	3.04382	0.0310965	yes	up	PREDICTED: uncharacterized protein LOC108996744 [Juglans regia]
LOC108985754	108985754	72.6667	4.66667	1.5297	0.0772643	4.29754	0.0311274	yes	up	PREDICTED: polyadenylate-binding protein 8-like isoform X1 [Juglans regia];PREDICTED: polyadenylate-binding protein 8-like isoform X2 [Juglans regia]
LOC109004371	109004371	138.333	76.3333	0.773982	0.340097	1.19117	0.0312643	yes	up	PREDICTED: mitogen-activated protein kinase kinase kinase NPK1-like [Juglans regia]
LOC109009411	109009411	6.33333	0	0.0888297	0	5.18155	0.0319377	yes	up
LOC109009750	109009750	4954.67	2168.67	65.6643	24.0955	1.36272	0.0320471	yes	up	PREDICTED: protein SRC2 homolog [Juglans regia]
LOC108983746	108983746	344	136.667	5.58467	1.85608	1.47316	0.0324392	yes	up	PREDICTED: uncharacterized protein LOC108983746 [Juglans regia]
LOC108985503	108985503	1409.33	851.333	9.0125	4.41471	1.10821	0.0328423	yes	up	PREDICTED: uncharacterized protein LOC108985503 isoform X1 [Juglans regia];PREDICTED: uncharacterized protein LOC108985503 isoform X2 [Juglans regia]
LOC109005132	109005132	496.667	271.667	3.28714	1.47085	1.26009	0.0330551	yes	up	PREDICTED: transcription factor TGA2.3-like isoform X5 [Juglans regia];PREDICTED: transcription factor TGA6-like isoform X1 [Juglans regia];PREDICTED: transcription factor TGA6-like isoform X3 [Juglans regia];PREDICTED: transcription factor TGA6-like isoform X4 [Juglans regia];PREDICTED: transcription factor TGA6-like isoform X2 [Juglans regia];PREDICTED: transcription factor TGA2.2 [Juglans regi…
LOC109005138	109005138	154.667	90	1.06572	0.501461	1.13634	0.0332014	yes	up	PREDICTED: probable galacturonosyltransferase 15 isoform X1 [Juglans regia];PREDICTED: probable galacturonosyltransferase 15 isoform X2 [Juglans regia]
LOC109011340	109011340	2940.33	1865	23.0598	11.8101	1.06731	0.0334145	yes	up	PREDICTED: malate dehydrogenase [NADP], chloroplastic-like [Juglans regia]
LOC108993428	108993428	561.333	298.667	3.4442	1.53798	1.1068	0.0336141	yes	up	PREDICTED: rop guanine nucleotide exchange factor 1-like [Juglans regia]
LOC108996733	108996733	99	32.6667	0.436312	0.119473	1.8377	0.0337819	yes	up	PREDICTED: receptor-like protein kinase HSL1 [Juglans regia]
LOC109012405	109012405	1007	374.333	10.9259	3.35995	1.7998	0.0338539	yes	up	PREDICTED: uncharacterized protein LOC109012403 [Juglans regia]
LOC109007903	109007903	568	303.667	4.55875	2.03329	1.13651	0.0338711	yes	up	PREDICTED: dof zinc finger protein DOF3.1 [Juglans regia]
LOC109008315	109008315	18.6667	0	0.140056	0	6.60051	0.0342828	yes	up	PREDICTED: phosphoribulokinase, chloroplastic [Juglans regia]
LOC109021808	109021808	56.6667	10.3333	0.396156	0.0594027	2.89734	0.034361	yes	up	transcription factor E2FC-like [Quercus suber]
LOC108994889	108994889	7	0	0.070552	0	5.21483	0.0353309	yes	up	PREDICTED: gamma-interferon-inducible lysosomal thiol reductase-like [Juglans regia]
LOC108986358	108986358	4.66667	0	0.0809707	0	5.27861	0.035534	yes	up	PREDICTED: NAC domain-containing protein 83-like [Juglans regia]
LOC109018731	109018731	3	0	0.036287	0	4.62258	0.0358476	yes	up	PREDICTED: collagen alpha-1(I) chain-like isoform X1 [Juglans regia]
LOC108983557	108983557	688.333	282	4.54687	1.47622	1.68248	0.0359498	yes	up	PREDICTED: rust resistance kinase Lr10-like [Juglans regia]
LOC108991298	108991298	73.3333	4.66667	1.49457	0.0739947	4.58573	0.0360806	yes	up	PREDICTED: MLP-like protein 43 [Juglans regia]
LOC118343650	118343650	520	213	4.48454	1.52346	1.56513	0.0361628	yes	up	PREDICTED: cytochrome P450 81E8-like isoform X1 [Juglans regia]
LOC109013443	109013443	7	0	0.0509617	0	5.35584	0.036184	yes	up	PREDICTED: BAHD acyltransferase At5g47980-like isoform X1 [Juglans regia]
LOC109008900	109008900	6.33333	0	0.106218	0	5.39891	0.0365983	yes	up	PREDICTED: NAD(P)H-quinone oxidoreductase subunit O, chloroplastic [Juglans regia]
LOC108979045	108979045	38.3333	7.33333	0.287848	0.0440964	2.45649	0.0366677	yes	up	PREDICTED: transcription factor bHLH68-like isoform X3 [Juglans regia];PREDICTED: transcription factor bHLH68-like isoform X1 [Juglans regia]
LOC109000568	109000568	0	11024.3	201.873	105.901	1.01479	0.0369829	yes	up	PREDICTED: histone H2B-like [Juglans regia]
LOC108996587	108996587	42.6667	6	0.326378	0.0349611	3.35544	0.0370883	yes	up	PREDICTED: WAT1-related protein At5g64700-like [Juglans regia]
LOC109009967	109009967	1141	550.333	6.33782	2.59238	1.20546	0.0374759	yes	up	PREDICTED: U-box domain-containing protein 34-like [Juglans regia]
LOC108992867	108992867	289.667	129.333	2.10985	0.776647	1.30724	0.0376177	yes	up	PREDICTED: AAA-ATPase ASD, mitochondrial-like [Juglans regia]
LOC109003343	109003343	13	0	0.127874	0	6.39569	0.0379735	yes	up	PREDICTED: plant intracellular Ras-group-related LRR protein 6-like [Juglans regia]
LOC108980919	108980919	129.333	74	0.631473	0.29461	1.08314	0.038071	yes	up	PREDICTED: calcium permeable stress-gated cation channel 1-like [Juglans regia]
LOC109011808	109011808	10.3333	0	0.15736	0	6.04472	0.0385895	yes	up	PREDICTED: glutathione S-transferase U9-like [Juglans regia]
LOC108985765	108985765	37.6667	1.33333	0.309299	0.00887333	4.90545	0.0386897	yes	up	PREDICTED: uncharacterized acetyltransferase At3g50280-like [Juglans regia]
LOC109011399	109011399	19	2	0.0846703	0.00637667	3.29189	0.0389897	yes	up	PREDICTED: ribonucleoside-diphosphate reductase large subunit-like [Juglans regia]
LOC108985755	108985755	14.6667	0	0.544319	0	6.49529	0.0393016	yes	up	PREDICTED: polyadenylate-binding protein, cytoplasmic and nuclear-like [Juglans regia]
LOC109002104	109002104	50.6667	13.3333	0.358734	0.0776067	2.28686	0.0394217	yes	up	PREDICTED: SMR domain-containing protein At5g58720-like isoform X2 [Juglans regia];PREDICTED: SMR domain-containing protein At5g58720-like isoform X1 [Juglans regia]
LOC109004516	109004516	12.3333	0	0.0311196	0	6.0418	0.0396056	yes	up	PREDICTED: probable disease resistance protein At4g27220 isoform X1 [Juglans regia]
LOC109013891	109013891	145.667	38	0.629603	0.141134	1.99343	0.0396895	yes	up	PREDICTED: probable receptor-like protein kinase At5g24010 [Juglans regia]
LOC118348042	118348042	26.3333	12.3333	0.18923	0.0695587	1.42839	0.0401621	yes	up	PREDICTED: uncharacterized protein LOC108979532, partial [Juglans regia]
LOC108982337	108982337	1639.67	664.333	12.7124	4.31924	1.49986	0.0401887	yes	up	PREDICTED: crocetin glucosyltransferase, chloroplastic-like [Juglans regia]
LOC108998591	108998591	211	129.667	1.96587	0.990471	1.04641	0.0402789	yes	up	PREDICTED: heat stress transcription factor B-2b-like [Juglans regia]
LOC108981503	108981503	102.333	51.3333	1.84533	0.736874	1.39679	0.040309	yes	up	PREDICTED: uncharacterized protein LOC108981503 isoform X1 [Juglans regia]
LOC108986473	108986473	58	14.3333	0.315567	0.0652526	2.09817	0.0406225	yes	up	PREDICTED: adagio protein 3 [Juglans regia]
LOC108984414	108984414	11	0	0.095914	0	6.46668	0.0406641	yes	up	PREDICTED: cytochrome b561 and DOMON domain-containing protein At3g25290-like [Juglans regia]
LOC109011951	109011951	83.6667	38	0.825851	0.287624	1.58973	0.0410856	yes	up	PREDICTED: actin-like [Juglans regia]
LOC108993677	108993677	6.33333	0	0.0333603	0	5.36205	0.0411336	yes	up	PREDICTED: LOW QUALITY PROTEIN: stachyose synthase [Juglans regia]
LOC109018812	109018812	50	20.3333	0.550499	0.184702	1.53289	0.0411616	yes	up	PREDICTED: uncharacterized protein LOC109018812 [Juglans regia]
LOC108987940	108987940	174.333	94.3333	1.51135	0.669516	1.14188	0.0412876	yes	up	PREDICTED: uncharacterized protein LOC108987940 [Juglans regia]
LOC109009556	109009556	12	0	0.0512363	0	6.27989	0.0413469	yes	up	PREDICTED: probable cyclic nucleotide-gated ion channel 14 [Juglans regia]
LOC109008403	109008403	10.3333	0	0.0631793	0	5.75577	0.0415224	yes	up	PREDICTED: regulatory protein NPR5-like [Juglans regia]
LOC108991728	108991728	364.667	275	4.30706	1.88142	1.09042	0.0415883	yes	up	PREDICTED: protein ROOT INITIATION DEFECTIVE 3-like [Juglans regia]
LOC108997291	108997291	40	0	0.320968	0	7.68907	0.0417175	yes	up
LOC108981220	108981220	119.333	71	0.674365	0.322697	1.07267	0.0417639	yes	up	PREDICTED: uncharacterized protein LOC108981220 [Juglans regia]
LOC108997292	108997292	8	0	0.0497367	0	6.00179	0.041815	yes	up	PREDICTED: rust resistance kinase Lr10-like [Juglans regia]
LOC109008859	109008859	189.333	113	1.52334	0.750097	1.00311	0.0420694	yes	up	PREDICTED: uncharacterized protein LOC109008859 [Juglans regia]
LOC118344045	118344045	10	1	0.126297	0.0101767	3.63176	0.0422778	yes	up	PREDICTED: uncharacterized protein LOC109007789 [Juglans regia]
LOC109001316	109001316	420.667	190	3.97292	1.43792	1.35882	0.0422965	yes	up	PREDICTED: glycerophosphodiester phosphodiesterase GDPD1, chloroplastic-like [Juglans regia]
LOC108994629	108994629	19	2.66667	0.189066	0.0196166	3.27667	0.0424823	yes	up	PREDICTED: uncharacterized protein LOC109000663 [Juglans regia]
LOC109012292	109012292	413.333	241	3.0465	1.39454	1.25523	0.0425003	yes	up	PREDICTED: 65-kDa microtubule-associated protein 5-like [Juglans regia]
LOC109000465	109000465	9.66667	0	0.0914457	0	6.20989	0.0426292	yes	up	PREDICTED: protein trichome birefringence-like 39 [Juglans regia]
LOC108980833	108980833	28.6667	0.333333	0.0721397	0.000363667	6.41547	0.0426713	yes	up	uncharacterized protein LOC103697100 [Phoenix dactylifera]
LOC109008477	109008477	32.3333	2.66667	0.267856	0.0176093	3.73841	0.044367	yes	up	PREDICTED: 7-deoxyloganetin glucosyltransferase-like [Juglans regia]
LOC109018999	109018999	147.667	73.6667	0.773821	0.30114	1.42535	0.0446337	yes	up	uncharacterized protein LOC111985125 isoform X3 [Quercus suber];uncharacterized protein LOC111985125 isoform X1 [Quercus suber]
LOC108994999	108994999	521.333	294.333	7.79111	3.63357	1.05542	0.044947	yes	up	PREDICTED: endo-1,3;1,4-beta-D-glucanase-like [Juglans regia]
LOC108985752	108985752	572	313.333	4.40581	1.92171	1.1574	0.0449875	yes	up	PREDICTED: cysteine proteinase COT44-like [Juglans regia]
LOC108979145	108979145	81	11.6667	0.522882	0.0639133	3.09362	0.0451135	yes	up	PREDICTED: ankyrin repeat-containing protein At5g02620-like [Juglans regia]
LOC109013679	109013679	180.333	39.3333	0.903184	0.157519	2.27768	0.0454341	yes	up	PREDICTED: type 2 DNA topoisomerase 6 subunit B-like isoform X3 [Juglans regia];PREDICTED: type 2 DNA topoisomerase 6 subunit B-like isoform X1 [Juglans regia];PREDICTED: type 2 DNA topoisomerase 6 subunit B-like isoform X4 [Juglans regia];PREDICTED: type 2 DNA topoisomerase 6 subunit B-like isoform X5 [Juglans regia]
LOC108979924	108979924	233.333	88	2.39496	0.749978	1.72701	0.0456139	yes	up	PREDICTED: aminotransferase ALD1 homolog isoform X1 [Juglans regia]
LOC118344423	118344423	3.33333	0	0.35623	0	4.41395	0.0456841	yes	up	auxin-induced protein 6B-like [Cicer arietinum]
LOC109014377	109014377	5.66667	0	0.0391797	0	5.18428	0.0457665	yes	up	PREDICTED: uncharacterized protein LOC109014377 [Juglans regia]
LOC108983950	108983950	255	131.667	1.37481	0.56828	1.2943	0.0461522	yes	up	PREDICTED: ABC transporter G family member 11-like isoform X1 [Juglans regia]
LOC109013795	109013795	1229.33	506.667	14.128	5.00035	1.34588	0.0462934	yes	up	PREDICTED: bifunctional epoxide hydrolase 2-like [Juglans regia]
LOC109001882	109001882	11.3333	0	0.0755	0	5.98946	0.0463607	yes	up	PREDICTED: uncharacterized protein LOC109001882 isoform X1 [Juglans regia]
LOC108994075	108994075	748	286.667	6.02325	1.88842	1.59439	0.0466002	yes	up	PREDICTED: uncharacterized protein LOC108994075 [Juglans regia]
LOC108990639	108990639	1650	671.667	21.9913	7.2992	1.53709	0.0466039	yes	up	PREDICTED: stem-specific protein TSJT1-like [Juglans regia]
LOC108997546	108997546	7	0	0.0401239	0	5.39611	0.0466368	yes	up	PREDICTED: probable Xaa-Pro aminopeptidase P isoform X1 [Juglans regia]
LOC108999269	108999269	208.667	50.6667	1.43888	0.304523	2.05173	0.0468936	yes	up	PREDICTED: AAA-ATPase ASD, mitochondrial-like [Juglans regia]
LOC108981222	108981222	103.667	41.6667	0.924862	0.290379	1.74482	0.047496	yes	up	PREDICTED: uncharacterized protein LOC108981222 [Juglans regia]
LOC108994156	108994156	63.3333	20.3333	0.412071	0.109869	1.67771	0.0475257	yes	up	PREDICTED: importin subunit alpha-like isoform X2 [Juglans regia]
LOC108999211	108999211	12	0	0.116958	0	6.00859	0.0476402	yes	up	PREDICTED: uncharacterized protein LOC108999211 [Juglans regia]
LOC109000926	109000926	138.667	76	1.57197	0.680179	1.27064	0.0477807	yes	up	PREDICTED: GDSL esterase/lipase At5g45960 isoform X1 [Juglans regia]
LOC108995684	108995684	3.66667	0	0.0763673	0	4.74848	0.0484445	yes	up	PREDICTED: basic form of pathogenesis-related protein 1-like [Juglans regia]
LOC109012061	109012061	60.3333	3.33333	0.458879	0.020598	3.92927	0.0485313	yes	up	PREDICTED: polyol transporter 5-like [Juglans regia]
LOC109009915	109009915	170	48.3333	1.60785	0.389595	1.82349	0.0485498	yes	up	PREDICTED: uncharacterized protein LOC109009915 isoform X2 [Juglans regia];PREDICTED: uncharacterized protein LOC109009915 isoform X1 [Juglans regia]
LOC109009853	109009853	137.667	8.66667	0.805133	0.042346	4.17109	0.0491465	yes	up	PREDICTED: probable receptor-like protein kinase At1g11050 [Juglans regia]
LOC118348319	118348319	18	2.33333	0.374252	0.0414603	3.12095	0.0493221	yes	up	PREDICTED: uncharacterized protein LOC108984454 [Juglans regia]
LOC109017796	109017796	317.667	146.333	3.46304	1.31891	1.41218	0.0493443	yes	up	PREDICTED: tropinone reductase homolog At5g06060-like isoform X1 [Juglans regia];PREDICTED: tropinone reductase homolog At5g06060-like isoform X2 [Juglans regia]
LOC108988360	108988360	189.667	95	0.883732	0.373438	1.16915	0.0496651	yes	up	PREDICTED: uncharacterized protein LOC108988360 [Juglans regia]
LOC109020064	109020064	1.33333	273	0.0116383	2.32121	-7.5464	1.39907e-13	yes	down	PREDICTED: ERAD-associated E3 ubiquitin-protein ligase component HRD3A-like [Juglans regia]
LOC108987429	108987429	0	68	0	0.260189	-20.75	3.28875e-13	yes	down	PREDICTED: uncharacterized protein LOC108987429 [Juglans regia]
LOC109009346	109009346	0	129	0	2.02787	-21.6555	3.92172e-11	yes	down	PREDICTED: uncharacterized protein LOC108988450 [Juglans regia]
LOC108991831	108991831	56	450.667	0.521657	3.42381	-2.67433	1.83369e-10	yes	down	PREDICTED: GDSL esterase/lipase At3g26430-like [Juglans regia]
LOC108995780	108995780	0	88	0	1.08743	-21.3705	2.3403e-10	yes	down	PREDICTED: ERBB-3 BINDING PROTEIN 1 [Erythranthe guttata]
LOC108999089	108999089	0	12.3333	0	0.063429	-18.53	4.29109e-10	yes	down	PREDICTED: LRR receptor-like serine/threonine-protein kinase FEI 2 [Juglans regia]
LOC108985175	108985175	0	391.667	0	3.22387	-23.4632	1.90756e-09	yes	down	PREDICTED: protein STRICTOSIDINE SYNTHASE-LIKE 6-like [Juglans regia]
LOC108985979	108985979	93	560	0.750188	3.76383	-2.41048	1.94716e-09	yes	down	PREDICTED: uncharacterized protein LOC108985979 [Juglans regia]
LOC109001722	109001722	26.6667	1233.67	0.152347	5.89232	-5.38599	4.15099e-09	yes	down	PREDICTED: cucumisin-like [Juglans regia]
LOC108982502	108982502	3206.67	8326	31.4768	67.6996	-1.17684	4.52308e-09	yes	down	PREDICTED: GDSL esterase/lipase At5g14450-like [Juglans regia]
LOC108998269	108998269	0	20	0	0.104361	-19.2683	2.845e-08	yes	down	PREDICTED: uncharacterized protein LOC108998269 isoform X1 [Juglans regia]
LOC108993417	108993417	6.33333	1068.33	0.0564537	7.91247	-6.91655	3.51369e-08	yes	down	PREDICTED: glycerate dehydrogenase [Juglans regia]
LOC108979429	108979429	0	304	0	2.25433	-10.397	7.28702e-08	yes	down	PREDICTED: actin [Juglans regia]
LOC109012014	109012014	60.3333	604.333	0.407832	3.34295	-3.09922	2.45837e-07	yes	down	PREDICTED: rop guanine nucleotide exchange factor 5-like [Juglans regia]
LOC109011354	109011354	166.667	447.667	1.92675	4.23983	-1.14964	1.02238e-06	yes	down	PREDICTED: uncharacterized protein LOC109011354 [Juglans regia]
LOC109009642	109009642	114.667	497.667	0.562198	2.00926	-1.82548	1.13529e-06	yes	down	PREDICTED: calmodulin-binding protein 60 B-like [Juglans regia]
LOC109020422	109020422	0	268.667	0	4.18501	-10.2355	1.37871e-06	yes	down	PREDICTED: uncharacterized protein LOC109010081 [Juglans regia]
LOC108991532	108991532	364.667	185.667	0.0811957	0.520732	-2.66069	3.59536e-06	yes	down	PREDICTED: uncharacterized protein LOC108991532 isoform X1 [Juglans regia]
LOC109000341	109000341	5.33333	197	0.035059	1.1955	-4.93214	3.86336e-06	yes	down	PREDICTED: uncharacterized protein LOC109000341 [Juglans regia]
LOC109021008	109021008	319.667	1251.33	5.19027	16.5739	-1.66069	3.99366e-06	yes	down	PREDICTED: cell wall / vacuolar inhibitor of fructosidase 2-like [Juglans regia]
LOC109010202	109010202	829	3036.67	7.93296	23.7224	-1.57692	4.57821e-06	yes	down	PREDICTED: lysM domain-containing GPI-anchored protein 2-like isoform X1 [Juglans regia]
LOC109015432	109015432	0	6	0	0.0298027	-17.6712	5.73533e-06	yes	down	PREDICTED: probable sulfate transporter 3.4 [Juglans regia]
LOC108992834	108992834	10553.3	30315.7	114.013	269.603	-1.30958	6.35901e-06	yes	down	PREDICTED: 2-methylene-furan-3-one reductase-like [Juglans regia]
LOC108979752	108979752	2.33333	121.667	0.0228763	1.18874	-5.7395	6.48291e-06	yes	down	PREDICTED: transcription factor MYB21-like [Juglans regia]
LOC109018528	109018528	3683.33	13368.7	56.1314	170.307	-1.71358	7.19441e-06	yes	down	hypothetical protein PRUPE_8G238900 [Prunus persica]
LOC108997677	108997677	0	4	0	0.0198765	-17.0797	7.65705e-06	yes	down	PREDICTED: protein FAR1-RELATED SEQUENCE 4-like [Juglans regia]
LOC108999137	108999137	3.66667	122.667	0.026197	0.758456	-4.88154	9.23808e-06	yes	down	PREDICTED: uncharacterized protein At4g06744-like [Juglans regia]
LOC118347657	118347657	185	618.333	5.94663	16.2989	-1.45166	1.37026e-05	yes	down	PREDICTED: thiosulfate/3-mercaptopyruvate sulfurtransferase 1, mitochondrial-like isoform X1 [Juglans regia]
LOC109021208	109021208	31.6667	355.333	0.31185	2.90868	-3.31416	1.67659e-05	yes	down	PREDICTED: inositol oxygenase 1-like [Juglans regia]
LOC108985531	108985531	22.6667	817.333	0.166475	5.17824	-5.26012	1.86258e-05	yes	down	PREDICTED: protein SIEVE ELEMENT OCCLUSION B-like isoform X1 [Juglans regia];PREDICTED: protein SIEVE ELEMENT OCCLUSION B-like isoform X3 [Juglans regia]
LOC109006944	109006944	57.3333	265.667	1.55647	6.03231	-1.9997	2.5042e-05	yes	down	hypothetical protein TorRG33x02_215930, partial [Trema orientale]
LOC109007370	109007370	92.3333	397.333	0.931767	3.36919	-1.8901	2.82308e-05	yes	down	PREDICTED: probable lactoylglutathione lyase, chloroplastic isoform X1 [Juglans regia];PREDICTED: probable lactoylglutathione lyase, chloroplastic isoform X2 [Juglans regia]
LOC108997820	108997820	58.6667	442.333	0.61522	4.00049	-2.85293	2.93197e-05	yes	down	PREDICTED: apoptosis-inducing factor homolog B-like [Juglans regia]
LOC108985521	108985521	105.333	503.667	0.543879	2.1586	-2.06311	3.52147e-05	yes	down	PREDICTED: DNA repair protein XRCC4 [Juglans regia]
LOC109009836	109009836	0	45.6667	0	0.300076	-7.61511	3.59022e-05	yes	down	PREDICTED: cell division control protein 6 homolog B-like [Juglans regia]
LOC108980333	108980333	127.333	796.333	1.09371	5.51452	-2.33083	4.03521e-05	yes	down	PREDICTED: AAA-ATPase At2g18193-like isoform X1 [Juglans regia];PREDICTED: AAA-ATPase At2g18193-like isoform X2 [Juglans regia]
LOC109013979	109013979	240.667	967.333	2.75594	9.26415	-1.81758	4.21336e-05	yes	down	PREDICTED: zinc finger protein ZAT10-like [Juglans regia]
LOC109006511	109006511	8.66667	274	0.0308923	0.834403	-4.79793	4.35078e-05	yes	down	PREDICTED: kinesin-like protein KIN-7D, mitochondrial [Juglans regia]
LOC109003691	109003691	0	77.6667	0	0.781048	-8.42712	4.71751e-05	yes	down	PREDICTED: peroxidase 29-like isoform X1 [Juglans regia];PREDICTED: peroxidase 29-like isoform X2 [Juglans regia]
LOC109021148	109021148	89.3333	863.667	0.359048	2.83504	-3.07949	4.8992e-05	yes	down	PREDICTED: probable boron transporter 2 isoform X1 [Juglans regia]
LOC109004652	109004652	0	83.6667	0	0.428581	-8.55428	5.24411e-05	yes	down	PREDICTED: aldehyde dehydrogenase family 2 member C4-like isoform X1 [Juglans regia]
LOC118344419	118344419	32.6667	303.333	2.18258	17.158	-3.01059	5.62913e-05	yes	down	hypothetical protein PHAVU_001G090900g [Phaseolus vulgaris]
LOC109013482	109013482	2096.67	7206.67	32.9287	92.436	-1.48695	5.67753e-05	yes	down	PREDICTED: 40S ribosomal protein S5 [Juglans regia]
LOC109007173	109007173	574.333	2317.67	3.03168	10.2918	-1.9573	5.99039e-05	yes	down	PREDICTED: probable methyltransferase PMT3 [Juglans regia]
LOC109004754	109004754	144.667	415.333	1.49229	3.5712	-1.30804	6.00201e-05	yes	down	PREDICTED: uncharacterized protein LOC109004754 [Juglans regia]
LOC109013456	109013456	189	991	2.2309	9.73514	-2.22616	6.04491e-05	yes	down	PREDICTED: uncharacterized protein At3g49720-like [Juglans regia]
LOC109001865	109001865	150.333	637.667	2.20378	7.74073	-1.88982	6.31447e-05	yes	down	PREDICTED: CASP-like protein 1F2 [Juglans regia]
LOC108981001	108981001	214	940.667	2.7667	10.1429	-1.99365	6.6935e-05	yes	down	PREDICTED: GDSL esterase/lipase At5g62930-like [Juglans regia]
LOC108987349	108987349	105.333	347.333	0.970444	2.61566	-1.44229	6.7682e-05	yes	down	PREDICTED: pirin-like protein [Juglans regia]
LOC108992246	108992246	0	49	0	0.191767	-7.81171	6.80208e-05	yes	down	PREDICTED: disease resistance protein At4g27190-like [Juglans regia]
LOC118343749	118343749	280.333	738.333	1.2581	2.72475	-1.15528	6.8715e-05	yes	down	PREDICTED: receptor-like serine/threonine-protein kinase SD1-6 isoform X2 [Juglans regia]
LOC109016101	109016101	345	1079	5.75393	14.4774	-1.32493	7.39803e-05	yes	down	PREDICTED: uncharacterized protein At1g15400-like [Juglans regia]
LOC108979790	108979790	3.66667	83.6667	0.038284	0.743136	-4.02658	7.45823e-05	yes	down	PREDICTED: peroxidase 10-like [Juglans regia]
LOC109016021	109016021	1.66667	93.6667	0.0114747	0.630066	-5.60992	8.19069e-05	yes	down	PREDICTED: uncharacterized protein LOC109017920 [Juglans regia]
LOC109020063	109020063	2	143.333	0.0132244	0.71538	-5.6226	8.6331e-05	yes	down	PREDICTED: ERAD-associated E3 ubiquitin-protein ligase component HRD3A-like [Juglans regia]
LOC109005029	109005029	22.3333	196.333	0.223765	1.58183	-2.77566	8.76077e-05	yes	down	PREDICTED: protein AUXIN-REGULATED GENE INVOLVED IN ORGAN SIZE-like [Pyrus x bretschneideri]
LOC108990561	108990561	504	1693.67	4.2376	11.3719	-1.39197	8.88069e-05	yes	down	PREDICTED: uncharacterized protein LOC108990561 [Juglans regia]
LOC109011376	109011376	27.6667	276.667	0.161433	1.32632	-2.96179	8.92062e-05	yes	down	PREDICTED: polyadenylate-binding protein 3 [Juglans regia]
LOC109012403	109012403	22.6667	1075.67	0.24455	9.80202	-5.35085	0.000100492	yes	down	PREDICTED: uncharacterized protein LOC109012403 [Juglans regia]
LOC108990474	108990474	0	31.3333	0	0.0825345	-7.11483	0.000111097	yes	down	PREDICTED: protein TONSOKU isoform X1 [Juglans regia]
LOC108987084	108987084	541	1665.67	7.03906	17.5291	-1.32147	0.00011251	yes	down	PREDICTED: allene oxide cyclase, chloroplastic-like [Juglans regia]
LOC108991946	108991946	1.33333	73	0.0170732	0.778257	-5.30011	0.000126399	yes	down	PREDICTED: uncharacterized protein LOC108991946 isoform X1 [Juglans regia];PREDICTED: uncharacterized protein LOC108991946 isoform X2 [Juglans regia]
LOC109020518	109020518	1.66667	105.333	0.00607667	0.412251	-6.04037	0.000136072	yes	down	PREDICTED: non-functional pseudokinase ZED1-like [Juglans regia]
LOC109010526	109010526	0	75.6667	0	0.816582	-8.37	0.000151048	yes	down	PREDICTED: cystinosin homolog isoform X1 [Juglans regia];PREDICTED: cystinosin homolog isoform X2 [Juglans regia]
LOC109008319	109008319	9.66667	80	0.0398917	0.288348	-2.89531	0.000153658	yes	down	PREDICTED: disease resistance protein RPM1-like [Juglans regia]
LOC109002960	109002960	1.66667	123.333	0.0150437	0.883978	-5.63216	0.000156723	yes	down	PREDICTED: laccase-7-like [Juglans regia]
LOC109002028	109002028	0	76.6667	0	0.471356	-8.36314	0.000159614	yes	down	PREDICTED: shikimate kinase 1, chloroplastic-like [Juglans regia]
LOC108985832	108985832	78.3333	239	0.491413	1.25207	-1.37689	0.000173482	yes	down	PREDICTED: probable amino acid permease 7 isoform X1 [Juglans regia];PREDICTED: probable amino acid permease 7 isoform X2 [Juglans regia]
LOC108981544	108981544	395	1843.67	2.01344	7.79679	-2.03822	0.000178573	yes	down	PREDICTED: protein STRUBBELIG-RECEPTOR FAMILY 8-like [Juglans regia]
LOC108995118	108995118	12.3333	81.6667	0.173374	1.0042	-2.61757	0.000187338	yes	down	PREDICTED: protein yippee-like [Juglans regia]
LOC108994881	108994881	1.33333	104.667	0.006949	0.451892	-5.74136	0.000187891	yes	down	PREDICTED: protein NRT1/ PTR FAMILY 5.5-like [Juglans regia]
LOC108989828	108989828	23.3333	167.667	0.472147	2.7656	-2.50482	0.000191739	yes	down	PREDICTED: uncharacterized protein LOC108989828 [Juglans regia]
LOC108993857	108993857	42.3333	218.667	0.5268	2.22948	-2.03939	0.000196964	yes	down	PREDICTED: PLASMODESMATA CALLOSE-BINDING PROTEIN 5-like isoform X1 [Juglans regia]
LOC108983313	108983313	0	5133.67	0	64.9917	-14.4497	0.000216754	yes	down	PREDICTED: phosphatidate cytidylyltransferase 1-like [Juglans regia]
LOC108979792	108979792	40.3333	192.333	1.19461	4.76306	-2.05202	0.000226168	yes	down
LOC109007998	109007998	297.333	1610.33	2.55821	11.0899	-2.17689	0.0002315	yes	down	PREDICTED: probable aminotransferase TAT2 [Juglans regia]
LOC109012502	109012502	0	65.3333	0	0.48346	-8.18587	0.000233478	yes	down	PREDICTED: zinc finger CCCH domain-containing protein 15-like [Juglans regia]
LOC108987477	108987477	0	161	0	1.3413	-9.47977	0.000249624	yes	down	PREDICTED: protein SRG1-like [Juglans regia]
LOC109007015	109007015	48	199.333	0.369365	1.28116	-1.88912	0.000259037	yes	down	PREDICTED: uncharacterized protein LOC109007015 isoform X1 [Juglans regia]
LOC109003358	109003358	72.3333	334.333	0.495211	1.88104	-1.93284	0.000272952	yes	down	PREDICTED: cyclin-P3-1 [Juglans regia]
LOC109002248	109002248	204094	509009	1720.99	3570.68	-1.15271	0.000286069	yes	down	PREDICTED: omega-3 fatty acid desaturase, endoplasmic reticulum-like [Juglans regia]
LOC109012966	109012966	1.66667	188	0.00545267	0.497359	-6.2727	0.000292147	yes	down	PREDICTED: TMV resistance protein N-like isoform X1 [Juglans regia]
LOC109012723	109012723	778	2188.67	9.40384	21.3967	-1.21236	0.000306341	yes	down	PREDICTED: protein SRC2 homolog [Juglans regia]
LOC109002641	109002641	27	837	0.440817	11.1062	-4.48266	0.000350896	yes	down	PREDICTED: 17.6 kDa class I heat shock protein 3-like [Juglans regia]
LOC108984741	108984741	0	1950.67	0	29.837	-13.0643	0.000353578	yes	down	PREDICTED: 18.8 kDa class II heat shock protein-like [Juglans regia]
LOC108989382	108989382	35	272.667	0.147763	0.936993	-2.57716	0.000353837	yes	down	PREDICTED: probable methyltransferase PMT5 isoform X2 [Juglans regia];PREDICTED: probable methyltransferase PMT5 isoform X3 [Juglans regia];PREDICTED: probable methyltransferase PMT5 isoform X1 [Juglans regia]
LOC108997718	108997718	52.6667	418	0.492524	3.13204	-2.71298	0.000356964	yes	down	PREDICTED: thaumatin-like protein 1b [Juglans regia]
LOC109002856	109002856	113	586.667	0.424931	1.82015	-2.1187	0.00039169	yes	down	PREDICTED: probable phospholipid-transporting ATPase 4 [Juglans regia]
LOC108983344	108983344	267	712.333	2.5176	5.50073	-1.14271	0.000394254	yes	down	PREDICTED: WAT1-related protein At5g40240-like isoform X2 [Juglans regia];PREDICTED: WAT1-related protein At3g28050-like isoform X1 [Juglans regia]
LOC109011478	109011478	0	13.3333	0	0.0555707	-5.88887	0.000404807	yes	down	PREDICTED: uncharacterized protein LOC109011478 [Juglans regia]
LOC109011670	109011670	0	141.667	0	0.370373	-9.29938	0.00040502	yes	down	PREDICTED: uncharacterized protein LOC109011670 [Juglans regia];PREDICTED: uncharacterized protein LOC108994697 isoform X1 [Juglans regia]
LOC108997611	108997611	28.3333	130.333	0.247533	0.9337	-1.87415	0.000440765	yes	down	PREDICTED: serine carboxypeptidase-like 50 [Juglans regia]
LOC108991375	108991375	8	203	0.0766673	1.58941	-4.17034	0.000451199	yes	down	PREDICTED: protein WALLS ARE THIN 1-like [Juglans regia]
LOC109002994	109002994	0	45.6667	0	0.226474	-7.70004	0.000471705	yes	down	PREDICTED: uncharacterized protein LOC108997146 [Juglans regia]
LOC109014950	109014950	0	54	0	0.704216	-7.9098	0.000508992	yes	down	PREDICTED: spindle and kinetochore-associated protein 1 homolog [Juglans regia]
LOC109011400	109011400	0	14.3333	0	0.127842	-5.95176	0.000514115	yes	down	PREDICTED: protein LIKE COV 2-like isoform X2 [Juglans regia]
LOC108985822	108985822	153	822.333	1.25648	5.44333	-2.11305	0.000554684	yes	down	PREDICTED: uncharacterized protein LOC108985822 [Juglans regia]
LOC108991529	108991529	364.667	717	2.2553	5.33807	-1.24108	0.000600283	yes	down	PREDICTED: uncharacterized protein LOC108991529 [Juglans regia]
LOC108983082	108983082	26.3333	520.667	0.202849	3.2898	-4.17132	0.000670916	yes	down	PREDICTED: abscisic acid 8'-hydroxylase 1-like [Juglans regia]
LOC109012482	109012482	0	13.6667	0	0.101336	-5.92027	0.000680495	yes	down	PREDICTED: transcription factor MYB108-like [Juglans regia]
LOC109013516	109013516	10.6667	145.667	0.072797	0.862516	-3.72418	0.000709799	yes	down	PREDICTED: nuclear transcription factor Y subunit A-10-like [Juglans regia]
LOC109013235	109013235	37	195.333	0.217883	0.96294	-2.22174	0.000713179	yes	down	PREDICTED: rho GTPase-activating protein gacF-like [Juglans regia]
LOC109000477	109000477	50.3333	221.333	0.312815	1.1241	-1.80233	0.000720376	yes	down	PREDICTED: probable sugar phosphate/phosphate translocator At3g17430 [Juglans regia]
LOC108980139	108980139	152.667	364	2.94921	5.83861	-1.0155	0.00074964	yes	down	PREDICTED: upstream activation factor subunit spp27-like [Juglans regia]
LOC109013185	109013185	175	428	2.27032	4.61241	-1.04583	0.000766163	yes	down	PREDICTED: ras-related protein RABA1d-like [Juglans regia]
LOC108991210	108991210	224.333	907.667	2.06363	6.97821	-1.88529	0.000779895	yes	down	PREDICTED: polyubiquitin 11-like [Juglans regia]
LOC109002100	109002100	371	899.333	3.65243	7.32496	-1.08137	0.0007802	yes	down	PREDICTED: uncharacterized protein YMR315W [Juglans regia]
LOC109007160	109007160	0	53.3333	0	0.314949	-7.95099	0.0007805	yes	down	PREDICTED: omega-3 fatty acid desaturase, chloroplastic-like [Juglans regia]
LOC109006309	109006309	5	59	0.0318151	0.35475	-3.45083	0.00080187	yes	down	PREDICTED: uncharacterized protein LOC109006309 [Juglans regia]
LOC109020059	109020059	260	763.667	3.35562	7.95525	-1.28685	0.000902833	yes	down	PREDICTED: protein C2-DOMAIN ABA-RELATED 4-like [Juglans regia]
LOC109004013	109004013	104.667	352.333	0.786066	2.18351	-1.53304	0.000966114	yes	down	PREDICTED: coiled-coil domain-containing protein 136-like isoform X1 [Juglans regia];PREDICTED: serine/threonine-protein kinase TAO2-like isoform X3 [Juglans regia];PREDICTED: coiled-coil domain-containing protein 136-like isoform X2 [Juglans regia]
LOC109017540	109017540	555.667	4711.33	9.11489	64.1943	-2.85689	0.00102448	yes	down	PREDICTED: 17.4 kDa class I heat shock protein-like [Juglans regia]
LOC108992241	108992241	68	254.333	0.823161	2.50004	-1.60402	0.00107121	yes	down	PREDICTED: deSI-like protein At4g17486 [Juglans regia]
LOC109018764	109018764	1188	2855.67	21.221	42.0044	-1.00136	0.00107176	yes	down	PREDICTED: succinate dehydrogenase subunit 7B, mitochondrial [Juglans regia]
LOC108984203	108984203	286.667	729.333	4.3866	9.23715	-1.11076	0.00109273	yes	down	PREDICTED: uncharacterized protein LOC108984203 isoform X1 [Juglans regia]
LOC108988611	108988611	122	312.333	0.669921	1.41115	-1.09492	0.00110315	yes	down	PREDICTED: BEL1-like homeodomain protein 9 [Juglans regia]
LOC109008095	109008095	0	98.3333	0	0.504235	-8.80138	0.00110421	yes	down	PREDICTED: myb family transcription factor PHL5-like isoform X4 [Juglans regia];PREDICTED: myb family transcription factor PHL5-like isoform X3 [Juglans regia]
LOC108990817	108990817	56.3333	296	0.269788	1.18232	-2.19499	0.0011298	yes	down	PREDICTED: beta-galactosidase-like isoform X1 [Juglans regia];PREDICTED: beta-galactosidase-like isoform X2 [Juglans regia]
LOC108998951	108998951	134.333	574.667	1.07633	3.81009	-1.98188	0.00121768	yes	down	PREDICTED: capsanthin/capsorubin synthase, chromoplastic-like [Juglans regia]
LOC109009063	109009063	49.6667	171.667	0.739176	2.08192	-1.48678	0.00124883	yes	down	PREDICTED: CASP-like protein 5A1 isoform X1 [Juglans regia]
LOC109003029	109003029	0	76.6667	0	1.04789	-8.39296	0.00127378	yes	down	PREDICTED: 60S ribosomal protein L23a-2-like [Juglans regia]
LOC108995301	108995301	215.667	549.667	1.64158	3.38006	-1.03521	0.00129075	yes	down	PREDICTED: probable protein S-acyltransferase 4 isoform X1 [Juglans regia]
LOC109013835	109013835	9.66667	62	0.092987	0.506751	-2.39322	0.00143327	yes	down	PREDICTED: RING-H2 finger protein ATL52 [Juglans regia]
LOC108986260	108986260	0	12	0	0.130884	-5.71109	0.00156542	yes	down	PREDICTED: uncharacterized protein LOC108986260 [Juglans regia]
LOC109002536	109002536	163	763	5.55004	20.8729	-1.84967	0.00157169	yes	down	PREDICTED: leucine-rich repeat extensin-like protein 3 [Juglans regia]
LOC108988519	108988519	0	90	0	0.539962	-8.6285	0.00157219	yes	down	PREDICTED: protein NRT1/ PTR FAMILY 8.3-like [Juglans regia]
LOC108996084	108996084	4	145.667	0.0195017	0.545176	-4.62299	0.00164414	yes	down	PREDICTED: uncharacterized protein LOC108993990 [Juglans regia]
LOC118343975	118343975	8.33333	432.333	0.0616287	2.82258	-5.39146	0.0016756	yes	down	PREDICTED: uncharacterized protein LOC108999317 [Juglans regia]
LOC108997050	108997050	11.3333	130.333	0.220917	2.22408	-3.28863	0.00170427	yes	down	PREDICTED: mitochondrial import inner membrane translocase subunit TIM14-1-like [Juglans regia]
LOC108994490	108994490	1.33333	123	0.0104773	0.802912	-6.12972	0.00175848	yes	down	PREDICTED: NAD-dependent protein deacetylase SRT1-like isoform X1 [Juglans regia]
LOC108997153	108997153	134.667	434.333	0.467226	1.27174	-1.6207	0.00175904	yes	down	PREDICTED: myosin-J heavy chain-like [Juglans regia]
LOC108987400	108987400	139	386.333	0.940897	2.122	-1.16642	0.0017643	yes	down	PREDICTED: GDP-mannose transporter GONST3 isoform X1 [Juglans regia]
LOC109021727	109021727	10614.3	40970.7	108.359	341.36	-1.72588	0.00176677	yes	down	PREDICTED: glyceraldehyde-3-phosphate dehydrogenase 2, cytosolic-like [Juglans regia]
LOC109012404	109012404	82.6667	390.333	0.641991	2.50654	-2.0997	0.00177903	yes	down	PREDICTED: uncharacterized protein LOC109012411 isoform X3 [Juglans regia];PREDICTED: uncharacterized protein LOC109012411 isoform X1 [Juglans regia];PREDICTED: uncharacterized protein LOC109012411 isoform X2 [Juglans regia]
LOC109001124	109001124	0	28.6667	0	0.0758753	-6.96713	0.00179583	yes	down	PREDICTED: pleiotropic drug resistance protein 3-like [Juglans regia]
LOC108995000	108995000	729.333	3122.67	10.9998	39.0566	-1.98602	0.00181658	yes	down	PREDICTED: endo-1,3;1,4-beta-D-glucanase isoform X2 [Juglans regia]
LOC118348255	118348255	0	467.333	0	7.82111	-11.0218	0.00188314	yes	down
LOC109014797	109014797	33.6667	170.667	0.286963	1.20636	-2.13133	0.00193028	yes	down	cytochrome P450 714C2-like isoform X1 [Quercus suber]
LOC108979448	108979448	53.6667	845	0.127696	1.59155	-3.54792	0.00207862	yes	down	PREDICTED: TMV resistance protein N-like isoform X1 [Juglans regia]
LOC108988679	108988679	159.333	816	1.28505	5.38809	-1.94951	0.00220486	yes	down	PREDICTED: scarecrow-like protein 3 [Juglans regia]
LOC109021577	109021577	318	1160.67	1.33132	3.93244	-1.51081	0.00222801	yes	down	PREDICTED: alpha-xylosidase 1-like [Juglans regia]
LOC108989187	108989187	77.3333	320.333	0.570001	1.98217	-1.93359	0.00225145	yes	down	PREDICTED: uncharacterized protein LOC108986029 isoform X1 [Juglans regia];PREDICTED: uncharacterized protein LOC108986029 isoform X2 [Juglans regia]
LOC108999805	108999805	0	56	0	0.565539	-7.96073	0.0023626	yes	down	PREDICTED: uncharacterized protein LOC108999805 isoform X2 [Juglans regia];PREDICTED: uncharacterized protein LOC108999805 isoform X1 [Juglans regia]
LOC109022085	109022085	2	157.333	0.00979489	0.626718	-5.74796	0.00239042	yes	down	PREDICTED: phosphate transporter PHO1 homolog 10-like isoform X4 [Juglans regia];PREDICTED: phosphate transporter PHO1 homolog 10-like isoform X3 [Juglans regia];PREDICTED: phosphate transporter PHO1 homolog 10-like isoform X1 [Juglans regia];PREDICTED: phosphate transporter PHO1 homolog 10-like isoform X2 [Juglans regia]
LOC108990572	108990572	0	135	0	1.49083	-9.24924	0.00240206	yes	down	hypothetical protein PRUPE_2G072900 [Prunus persica]
LOC108993559	108993559	0	79.6667	0	0.854894	-8.48292	0.002509	yes	down	PREDICTED: calmodulin-binding receptor-like cytoplasmic kinase 3 [Juglans regia]
LOC108988164	108988164	4	27	0.0191017	0.109733	-2.5361	0.00261172	yes	down	PREDICTED: putative receptor-like protein kinase At5g39000 [Juglans regia]
LOC109004729	109004729	35.3333	322.333	0.528757	3.99305	-2.91011	0.0026184	yes	down	PREDICTED: regulatory protein NPR3-like isoform X2 [Juglans regia]
LOC109014680	109014680	0	116.667	0	0.969793	-9.0341	0.002715	yes	down	PREDICTED: uncharacterized protein LOC109014680 isoform X2 [Juglans regia];PREDICTED: uncharacterized protein LOC109014680 isoform X1 [Juglans regia];PREDICTED: uncharacterized protein LOC108989757 [Juglans regia]
LOC108998261	108998261	1894	4728.33	23.7754	49.2816	-1.12251	0.00276715	yes	down	PREDICTED: 14-3-3-like protein GF14 kappa isoform X1 [Juglans regia];PREDICTED: 14-3-3-like protein GF14 kappa isoform X2 [Juglans regia]
LOC108996274	108996274	1085	3767.33	3.53552	9.85166	-1.60767	0.00279612	yes	down	PREDICTED: myosin-11-like [Juglans regia]
LOC109012796	109012796	101.667	988	0.694505	5.78168	-3.35261	0.00279809	yes	down	PREDICTED: protein ZINC INDUCED FACILITATOR-LIKE 1-like [Juglans regia]
LOC109005666	109005666	40.6667	292	0.60322	3.59494	-2.51163	0.00280353	yes	down	PREDICTED: 1,4-dihydroxy-2-naphthoyl-CoA thioesterase 1 [Juglans regia]
LOC109010609	109010609	246.667	755.667	1.93151	4.84747	-1.3373	0.0028284	yes	down	PREDICTED: probable mitochondrial adenine nucleotide transporter BTL3 [Juglans regia]
LOC109006627	109006627	3	169	0.0140707	0.682116	-6.00013	0.0028701	yes	down	PREDICTED: mechanosensitive ion channel protein 6-like isoform X1 [Juglans regia]
LOC108983653	108983653	190.333	432.667	2.21422	4.21635	-1.02818	0.00289118	yes	down	PREDICTED: GATA transcription factor 5 isoform X1 [Juglans regia]
LOC108995846	108995846	0	57	0	0.576559	-7.96189	0.00290279	yes	down	PREDICTED: 1-aminocyclopropane-1-carboxylate oxidase 3-like [Juglans regia]
LOC108988929	108988929	3	60	0.014475	0.258492	-4.42624	0.00291529	yes	down	PREDICTED: uncharacterized protein LOC108988929 [Juglans regia]
LOC109010672	109010672	0	23	0	0.17854	-6.68543	0.00291532	yes	down	PREDICTED: myb-related protein 315-like [Juglans regia]
LOC108979324	108979324	116.333	360	1.06894	2.72437	-1.37326	0.00294138	yes	down	PREDICTED: pentatricopeptide repeat-containing protein At3g13160, mitochondrial-like [Juglans regia]
LOC109021417	109021417	1023.33	3534.67	7.02841	19.7524	-1.49275	0.00295847	yes	down	PREDICTED: uncharacterized protein LOC109021417 isoform X2 [Juglans regia];PREDICTED: uncharacterized protein LOC109021417 isoform X1 [Juglans regia]
LOC108993041	108993041	53	258	0.473698	2.00472	-2.2175	0.00304019	yes	down	PREDICTED: methyl-CpG-binding domain-containing protein 2-like isoform X1 [Juglans regia];PREDICTED: methyl-CpG-binding domain-containing protein 2-like isoform X3 [Juglans regia];PREDICTED: methyl-CpG-binding domain-containing protein 2-like isoform X4 [Juglans regia]
LOC118344894	118344894	0	65.3333	0	1.58073	-8.22378	0.00304776	yes	down
LOC109022245	109022245	43.6667	205	0.301379	1.17187	-2.08654	0.0030963	yes	down	PREDICTED: dolichyl-diphosphooligosaccharide--protein glycosyltransferase subunit 1A-like isoform X1 [Juglans regia]
LOC109000534	109000534	0	12	0	0.0492857	-5.74027	0.00320634	yes	down	PREDICTED: endoribonuclease Dicer homolog 2-like [Juglans regia]
LOC108989186	108989186	105.667	450.667	0.582571	2.0004	-1.79347	0.00333272	yes	down	PREDICTED: APO protein 4, mitochondrial [Juglans regia]
LOC118348933	118348933	206.333	611	3.27466	7.83838	-1.21591	0.00337884	yes	down	PREDICTED: uncharacterized protein LOC108981483 [Juglans regia]
LOC109019825	109019825	97	440	1.56672	5.73073	-1.77251	0.00359754	yes	down	PREDICTED: uncharacterized protein LOC109005535 isoform X2 [Juglans regia];PREDICTED: uncharacterized protein LOC109005535 isoform X1 [Juglans regia]
LOC108985855	108985855	23.6667	87.3333	0.213035	0.654974	-1.56109	0.00373902	yes	down	PREDICTED: probable amino acid permease 7 [Juglans regia]
LOC109011227	109011227	476	1275.67	10.4388	22.4973	-1.08097	0.0037782	yes	down	PREDICTED: DNA-binding protein S1FA-like [Juglans regia]
LOC108980862	108980862	0	18.6667	0	0.169306	-6.35833	0.00382489	yes	down	PREDICTED: myb family transcription factor PHL8-like [Juglans regia]
LOC108983938	108983938	4.66667	50.6667	0.030272	0.296055	-3.25443	0.00387581	yes	down	PREDICTED: DNA topoisomerase 2 isoform X1 [Juglans regia]
LOC108981304	108981304	500.333	1801	5.86958	17.0901	-1.60932	0.0039303	yes	down	PREDICTED: 2-alkenal reductase (NADP(+)-dependent)-like [Juglans regia]
LOC108996094	108996094	324.333	1294	4.23628	13.612	-1.67511	0.00398579	yes	down	PREDICTED: putative methyltransferase DDB_G0268948 [Juglans regia]
LOC108987374	108987374	111.667	285.333	0.695333	1.43227	-1.0469	0.0039915	yes	down	PREDICTED: pentatricopeptide repeat-containing protein At2g03380, mitochondrial [Juglans regia]
LOC109011298	109011298	138.333	356.333	0.441673	0.934517	-1.11348	0.00399886	yes	down	PREDICTED: cellulose synthase A catalytic subunit 8 [UDP-forming] [Juglans regia]
LOC108985427	108985427	4012.33	9591	56.085	111.321	-1.11397	0.00410565	yes	down	PREDICTED: vesicle-associated membrane protein 721-like [Juglans regia]
LOC109005146	109005146	0	8.33333	0	0.039413	-5.18514	0.00418126	yes	down	PREDICTED: uncharacterized protein LOC109005146 [Juglans regia]
LOC108987837	108987837	62	328.333	0.776619	3.42447	-2.14312	0.00418251	yes	down	PREDICTED: uncharacterized protein LOC109004531 isoform X1 [Juglans regia]
LOC109002657	109002657	242.333	688	5.92292	13.7737	-1.2196	0.00422271	yes	down	PREDICTED: mitochondrial import inner membrane translocase subunit Tim9 [Juglans regia]
LOC108986854	108986854	343	2078.67	0.994871	4.73159	-2.29761	0.00423594	yes	down	PREDICTED: ABC transporter C family member 14 [Juglans regia]
LOC109003904	109003904	10	422	0.0336872	1.05831	-4.78365	0.00423747	yes	down	PREDICTED: TMV resistance protein N-like [Juglans regia]
LOC108983353	108983353	45	218	0.305064	1.19037	-1.90076	0.00433506	yes	down	PREDICTED: wall-associated receptor kinase-like 20 [Juglans regia]
LOC109000411	109000411	232.333	1025	2.84871	9.95429	-1.82091	0.00443888	yes	down	PREDICTED: stress-response A/B barrel domain-containing protein UP3-like [Juglans regia]
LOC109009391	109009391	33.3333	194.667	0.263173	1.30993	-2.4653	0.00450212	yes	down	PREDICTED: transcription repressor MYB6-like [Juglans regia]
LOC109014446	109014446	166	499.333	1.48065	3.71028	-1.36551	0.00457854	yes	down	PREDICTED: O-glucosyltransferase rumi homolog [Juglans regia]
LOC108994710	108994710	108.667	268	1.57102	3.17522	-1.00283	0.00468362	yes	down	PREDICTED: uncharacterized protein LOC108994710 isoform X2 [Juglans regia];PREDICTED: uncharacterized protein LOC108994710 isoform X1 [Juglans regia]
LOC108992992	108992992	5988.33	17497	135.721	321.322	-1.20739	0.00473269	yes	down	PREDICTED: metallothionein-like protein type 2 [Juglans regia]
LOC109016003	109016003	0	53.3333	0	0.244363	-7.91542	0.00478947	yes	down	PREDICTED: glutamate receptor 2.9-like [Juglans regia]
LOC108997128	108997128	13.6667	232	0.136377	1.89063	-3.77908	0.00484073	yes	down	PREDICTED: cinnamoyl-CoA reductase-like SNL6 [Juglans regia]
LOC108992591	108992591	1.66667	49	0.0102193	0.305071	-4.92216	0.00487803	yes	down	PREDICTED: protein DETOXIFICATION 21-like [Juglans regia]
LOC108998020	108998020	412.333	1155.33	3.91588	8.85524	-1.19181	0.00491823	yes	down	PREDICTED: uncharacterized protein At4g15545 [Juglans regia]
LOC108990418	108990418	248	856.667	2.31253	6.46297	-1.43194	0.00495031	yes	down	PREDICTED: cyclin-D3-1-like [Juglans regia]
LOC109009988	109009988	417	1097.33	3.72921	8.0237	-1.08773	0.00495335	yes	down	PREDICTED: protein LIKE COV 2-like [Juglans regia]
LOC109012135	109012135	145.667	465.333	1.27474	3.36834	-1.42496	0.00510838	yes	down	PREDICTED: pectin acetylesterase 8-like [Juglans regia]
LOC108979037	108979037	186.667	560	5.02834	12.4815	-1.35118	0.00515427	yes	down	PREDICTED: uncharacterized protein LOC109017024 [Juglans regia]
LOC108980287	108980287	0	23.3333	0	0.263329	-6.66776	0.00520655	yes	down	PREDICTED: somatic embryogenesis receptor kinase 1-like isoform X2 [Juglans regia]
LOC108994918	108994918	65	383.667	0.438436	2.00735	-2.06977	0.0052378	yes	down	PREDICTED: pyruvate decarboxylase 1 [Juglans regia]
LOC108996586	108996586	0	10.3333	0	0.056415	-5.52878	0.00546372	yes	down	PREDICTED: probable metal-nicotianamine transporter YSL7 [Juglans regia]
LOC109002816	109002816	0	18.6667	0	0.162378	-6.43111	0.00552473	yes	down	PREDICTED: protein FAR1-RELATED SEQUENCE 4-like [Juglans regia]
LOC109020319	109020319	219	580.667	2.11431	4.59553	-1.11679	0.00553449	yes	down	PREDICTED: G-protein coupled receptor 1 isoform X1 [Juglans regia];PREDICTED: G-protein coupled receptor 1 isoform X2 [Juglans regia]
LOC108997894	108997894	33	126	0.557297	1.76575	-1.68017	0.00583569	yes	down	unknown [Lotus japonicus]
LOC108984876	108984876	2.66667	28.6667	0.0162625	0.166177	-3.45867	0.00586669	yes	down	PREDICTED: remorin isoform X1 [Juglans regia];PREDICTED: remorin isoform X2 [Juglans regia]
LOC109006700	109006700	165	448.333	1.71307	3.76127	-1.09148	0.00591889	yes	down	PREDICTED: probable 3-beta-hydroxysteroid-Delta(8),Delta(7)-isomerase [Juglans regia]
LOC108994653	108994653	894.333	3506.67	7.26852	22.492	-1.61761	0.00594278	yes	down	PREDICTED: non-specific phospholipase C2 [Juglans regia]
LOC109005179	109005179	107	404.333	0.910465	2.7811	-1.50459	0.00596119	yes	down	PREDICTED: uncharacterized protein LOC109005179 isoform X1 [Juglans regia];PREDICTED: uncharacterized protein LOC109005179 isoform X2 [Juglans regia]
LOC109019076	109019076	0	20.6667	0	0.10098	-6.50236	0.00603221	yes	down	PREDICTED: histidine kinase CKI1-like [Juglans regia]
LOC108983281	108983281	56	335	0.747813	3.60303	-2.15551	0.00619581	yes	down
LOC109002701	109002701	29	152	0.293911	1.32096	-2.2043	0.00626247	yes	down	PREDICTED: uncharacterized protein LOC109002701 [Juglans regia]
LOC108990480	108990480	0	71	0	0.39849	-8.30689	0.00639885	yes	down	PREDICTED: protein TONSOKU-like [Juglans regia]
LOC109003346	109003346	0	47.3333	0	0.331714	-7.69842	0.00641289	yes	down	PREDICTED: uncharacterized protein At4g15970-like [Juglans regia]
LOC108997942	108997942	4.33333	66	0.029418	0.420156	-4.03535	0.00644012	yes	down	PREDICTED: omega-hydroxypalmitate O-feruloyl transferase-like [Juglans regia]
LOC108982063	108982063	208	1021	2.59942	10.0735	-1.80636	0.0064557	yes	down	PREDICTED: haloacid dehalogenase-like hydrolase domain-containing protein 3 [Juglans regia]
LOC108991580	108991580	364.667	8432	52.8547	111.966	-1.14441	0.00650389	yes	down	PREDICTED: protein TRI1 [Juglans regia]
LOC108996819	108996819	0	51.3333	0	0.240715	-7.86628	0.00651946	yes	down	PREDICTED: G-type lectin S-receptor-like serine/threonine-protein kinase LECRK1 [Juglans regia]
LOC108983013	108983013	22	85	0.239339	0.771699	-1.80264	0.00652047	yes	down	PREDICTED: uncharacterized protein LOC108983013 [Juglans regia]
LOC108993264	108993264	0	211	0	0.667341	-9.90189	0.00662061	yes	down	PREDICTED: protein FAR1-RELATED SEQUENCE 5-like [Juglans regia]
LOC108983184	108983184	0	44.3333	0	0.631966	-7.64153	0.0066832	yes	down	PREDICTED: thioredoxin F-type, chloroplastic-like [Juglans regia]
LOC108989741	108989741	24	203	0.135157	1.00873	-3.00492	0.00677913	yes	down	PREDICTED: BTB/POZ domain-containing protein At1g67900 [Juglans regia]
LOC108989738	108989738	743	1833.33	3.57475	7.18421	-1.05244	0.00679125	yes	down	PREDICTED: uncharacterized protein LOC108989738 isoform X1 [Juglans regia]
LOC109018880	109018880	438.667	1378.33	1.79305	4.51547	-1.39038	0.00680167	yes	down	PREDICTED: receptor protein kinase TMK1-like [Juglans regia]
LOC108986055	108986055	50.6667	183.333	0.419022	1.2374	-1.64724	0.00680586	yes	down	PREDICTED: UPF0481 protein At3g47200-like [Juglans regia]
LOC109001340	109001340	325.333	906	2.4904	5.59165	-1.20045	0.00688155	yes	down	PREDICTED: uncharacterized protein LOC109001340 [Juglans regia]
LOC108990720	108990720	0	84.6667	0	1.24718	-8.57374	0.00696584	yes	down	PREDICTED: thioredoxin-like protein 4B isoform X1 [Juglans regia];PREDICTED: thioredoxin-like protein 4B isoform X3 [Juglans regia]
LOC109009057	109009057	0	44.3333	0	0.240451	-7.64713	0.00718291	yes	down	PREDICTED: uncharacterized protein LOC109009057 isoform X3 [Juglans regia];PREDICTED: uncharacterized protein LOC109009057 isoform X2 [Juglans regia]
LOC118349456	118349456	25.3333	125	0.504654	2.05473	-2.05093	0.00720208	yes	down
LOC109006277	109006277	18.3333	150	0.106746	0.767143	-2.96381	0.00721802	yes	down	PREDICTED: cytochrome P450 734A1-like [Juglans regia]
LOC108984823	108984823	252.333	823.333	4.07172	10.9234	-1.54678	0.00731003	yes	down	PREDICTED: uncharacterized protein LOC108984823 [Juglans regia]
LOC108981408	108981408	357	1073.33	2.97088	7.10489	-1.23409	0.00736096	yes	down	PREDICTED: glutamate dehydrogenase A-like [Juglans regia]
LOC108989371	108989371	100	316.667	0.397843	1.03293	-1.34045	0.00754639	yes	down	PREDICTED: ureide permease 1-like [Juglans regia]
LOC108984998	108984998	620	2345.33	1.92953	5.93288	-1.67386	0.00755334	yes	down	PREDICTED: TMV resistance protein N-like isoform X2 [Juglans regia];PREDICTED: TMV resistance protein N-like isoform X3 [Juglans regia];PREDICTED: TMV resistance protein N-like isoform X1 [Juglans regia]
LOC108981790	108981790	0	42.3333	0	0.128832	-7.53808	0.0078442	yes	down	PREDICTED: serine/threonine-protein phosphatase 6 regulatory ankyrin repeat subunit A-like, partial [Juglans regia]
LOC108997466	108997466	0	19	0	0.087485	-6.43349	0.00800655	yes	down	PREDICTED: U-box domain-containing protein 15-like [Juglans regia]
LOC109006790	109006790	928.667	2351.67	31.4134	64.7312	-1.01063	0.00818393	yes	down	PREDICTED: uncharacterized protein LOC109006790 [Juglans regia]
LOC108984272	108984272	0	39.3333	0	0.122528	-7.49273	0.00818588	yes	down	PREDICTED: glutamate receptor 3.6-like isoform X2 [Juglans regia]
LOC118348126	118348126	137	473.667	1.47073	4.31252	-1.62807	0.00825413	yes	down
LOC118348077	118348077	270.333	1384.67	18.3772	78.961	-2.21235	0.00852675	yes	down	PREDICTED: methionine--tRNA ligase, mitochondrial, partial [Erythranthe guttata]
LOC108985022	108985022	9.33333	48.3333	0.0443263	0.197612	-2.18259	0.00855061	yes	down	PREDICTED: probable LRR receptor-like serine/threonine-protein kinase At1g14390 [Juglans regia]
LOC109015859	109015859	0	40.3333	0	0.266283	-7.53174	0.00859969	yes	down	PREDICTED: beta-glucosidase 11-like isoform X1 [Juglans regia]
LOC108982144	108982144	69.3333	214.333	0.572118	1.44621	-1.33683	0.00862303	yes	down	PREDICTED: metal tolerance protein 1-like isoform X1 [Juglans regia]
LOC108988145	108988145	79.3333	231.667	0.508389	1.20481	-1.35611	0.00864126	yes	down	PREDICTED: probable polyamine oxidase 4 [Juglans regia]
LOC109011910	109011910	123.667	371	0.97791	2.39232	-1.29493	0.00869762	yes	down	PREDICTED: mediator of RNA polymerase II transcription subunit 7a-like isoform X2 [Juglans regia]
LOC109001903	109001903	10.3333	101.667	0.124807	1.03298	-2.98173	0.00870772	yes	down	PREDICTED: protein YLS9-like [Juglans regia]
LOC109020447	109020447	9.33333	116.333	0.0814447	0.892181	-3.44179	0.00888495	yes	down	PREDICTED: uncharacterized protein LOC109020447 [Juglans regia]
LOC109019898	109019898	262.333	835	1.54565	3.97885	-1.40742	0.00889046	yes	down	PREDICTED: uncharacterized protein LOC109019898 isoform X1 [Juglans regia]
LOC109017789	109017789	105	372	0.906358	2.72129	-1.61461	0.00903806	yes	down	PREDICTED: tyrosine aminotransferase-like isoform X1 [Juglans regia]
LOC108998351	108998351	9.66667	309.333	0.0514867	1.23207	-4.38975	0.00905389	yes	down	PREDICTED: TMV resistance protein N-like isoform X1 [Juglans regia]
LOC118348982	118348982	199.667	599.667	4.68596	11.8417	-1.47102	0.00931535	yes	down	uncharacterized protein LOC112026377 [Quercus suber]
LOC109009098	109009098	170.667	1337.33	0.613003	3.86234	-2.81255	0.00934284	yes	down	PREDICTED: filament-like plant protein 7 [Juglans regia]
LOC108994551	108994551	182.667	950.667	4.1931	17.8536	-2.20518	0.00937994	yes	down	PREDICTED: uncharacterized protein LOC108994551 [Juglans regia]
LOC109008868	109008868	70.3333	276.333	0.707388	2.3539	-1.78806	0.00951173	yes	down	PREDICTED: probable carboxylesterase 15 [Juglans regia]
LOC109005400	109005400	238.667	1014.33	1.89679	6.39159	-1.67162	0.00963725	yes	down	PREDICTED: protein trichome berefringence-like 7 isoform X1 [Juglans regia]
LOC109001629	109001629	23	357	0.235663	2.99677	-3.65118	0.00972048	yes	down	PREDICTED: transcription factor RAX2-like [Juglans regia]
LOC109006797	109006797	115	345	0.962147	2.34495	-1.37321	0.00973803	yes	down	PREDICTED: pectin acetylesterase 5-like [Juglans regia]
LOC108990551	108990551	3152.67	7905.67	10.7312	21.7314	-1.04923	0.0098932	yes	down	DNA mismatch repair protein MSH1, mitochondrial [Quercus suber]
LOC108987093	108987093	397.333	1112	8.59751	19.8186	-1.1485	0.0108667	yes	down	PREDICTED: formin-2-like [Juglans regia]
LOC109012805	109012805	584	3434	4.86253	22.7267	-2.14966	0.0109062	yes	down	PREDICTED: cytochrome P450 CYP82D47-like [Juglans regia]
LOC109017024	109017024	357.667	1125.33	8.95069	23.3183	-1.42274	0.0110235	yes	down	PREDICTED: uncharacterized protein LOC109017024 [Juglans regia]
LOC108988597	108988597	180	759.667	1.37806	4.67139	-1.62845	0.0110714	yes	down	PREDICTED: cytochrome P450 94C1-like [Juglans regia]
LOC109010053	109010053	0	39.3333	0	0.322737	-7.46804	0.0111018	yes	down	PREDICTED: serine/threonine-protein kinase Aurora-3-like isoform X1 [Juglans regia]
LOC108981589	108981589	81	227.667	1.559	3.6687	-1.2059	0.0111955	yes	down
LOC109020327	109020327	730.333	1823.67	24.0114	49.4896	-1.11152	0.011257	yes	down	40S ribosomal protein S28 [Morus notabilis]
LOC109002444	109002444	0	30.6667	0	0.351152	-7.13775	0.011317	yes	down	PREDICTED: uncharacterized protein LOC109002444 isoform X2 [Juglans regia];PREDICTED: uncharacterized protein LOC109002444 isoform X3 [Juglans regia]
LOC108983984	108983984	0	18	0	0.113448	-6.29158	0.0114735	yes	down	PREDICTED: dof zinc finger protein DOF5.7-like [Juglans regia]
LOC108982697	108982697	288.333	734.667	3.27922	6.74291	-1.03707	0.0114768	yes	down	PREDICTED: abscisic acid receptor PYL8-like [Juglans regia]
LOC109004531	109004531	32.3333	167.333	0.353513	1.53261	-2.06755	0.011731	yes	down	PREDICTED: uncharacterized protein LOC108987837 isoform X1 [Juglans regia]
LOC109021471	109021471	568.667	3257	4.37209	20.7817	-2.28398	0.0119411	yes	down	NADH dehydrogenase [Trifolium pratense]
LOC108988624	108988624	0	40	0	0.312522	-7.41309	0.0119935	yes	down	PREDICTED: uncharacterized protein LOC108988624 [Juglans regia]
LOC108982480	108982480	13.3333	114	0.205215	1.47912	-2.87207	0.0121243	yes	down	PREDICTED: signal peptidase complex catalytic subunit SEC11C-like isoform X1 [Juglans regia];PREDICTED: signal peptidase complex catalytic subunit SEC11C-like isoform X2 [Juglans regia]
LOC109008247	109008247	2974.67	10299.7	26.8981	76.7665	-1.43137	0.0122402	yes	down	PREDICTED: uncharacterized protein LOC109008247 isoform X1 [Juglans regia]
LOC108992926	108992926	263	986	7.77578	24.2199	-1.66283	0.0125205	yes	down	hypothetical protein CICLE_v10013313mg, partial [Citrus clementina]
LOC108981107	108981107	57	180.333	1.14688	3.0127	-1.3795	0.0125597	yes	down	Fibropellin-1 like [Actinidia chinensis var. chinensis]
LOC108995010	108995010	0	9.66667	0	0.0388433	-5.37047	0.0126609	yes	down	PREDICTED: probable 1-deoxy-D-xylulose-5-phosphate synthase, chloroplastic isoform X1 [Juglans regia];PREDICTED: probable 1-deoxy-D-xylulose-5-phosphate synthase, chloroplastic isoform X2 [Juglans regia]
LOC108981561	108981561	0	366.333	0.5173	2.23258	-2.24898	0.0127124	yes	down	PREDICTED: uncharacterized protein LOC108981561 [Juglans regia]
LOC109001965	109001965	172	556	1.20758	3.16792	-1.48462	0.0128926	yes	down	PREDICTED: transmembrane protein 87A [Juglans regia]
LOC108985485	108985485	4229.33	15643.7	82.2617	252.042	-1.56463	0.0129601	yes	down	hypothetical protein B456_007G025200, partial [Gossypium raimondii]
LOC109000298	109000298	69.3333	300.667	0.980812	3.41604	-1.74534	0.0130185	yes	down	PREDICTED: DNA-directed RNA polymerases II, IV and V subunit 11 isoform X1 [Juglans regia]
LOC109002457	109002457	0	75.6667	0	1.2118	-8.40628	0.0131023	yes	down	transcription factor BEE 1-like [Quercus suber]
LOC108999541	108999541	68.6667	230.667	1.28361	3.49306	-1.43705	0.0131285	yes	down	PREDICTED: uncharacterized protein LOC108999541 [Juglans regia]
LOC108988499	108988499	96.3333	457.667	0.715267	2.97059	-2.30821	0.0132251	yes	down	PREDICTED: serine carboxypeptidase-like 35 [Juglans regia]
LOC108988498	108988498	0	14.6667	0	0.0903595	-6.06016	0.013292	yes	down	PREDICTED: serine carboxypeptidase-like 34 [Juglans regia]
LOC109008970	109008970	19.3333	107.333	0.128398	0.559395	-2.09255	0.0133326	yes	down	PREDICTED: BTB/POZ domain-containing protein At5g03250-like [Juglans regia]
LOC109018158	109018158	440	1579	11.8747	34.8626	-1.53659	0.0135949	yes	down	PREDICTED: uncharacterized protein LOC109017024 [Juglans regia]
LOC109014341	109014341	399	949	7.69476	15.0908	-1.02343	0.0137508	yes	down	PREDICTED: 15 kDa selenoprotein-like [Juglans regia]
LOC108995053	108995053	2657.33	7375	47.1777	103.886	-1.14715	0.0139542	yes	down	PREDICTED: peptide methionine sulfoxide reductase B5-like isoform X1 [Juglans regia]
LOC108983452	108983452	152.333	507	1.77544	4.72585	-1.45883	0.0139686	yes	down	PREDICTED: heavy metal-associated isoprenylated plant protein 3-like isoform X1 [Juglans regia]
LOC109002480	109002480	0	33	0	0.504362	-7.20898	0.0140239	yes	down	PREDICTED: transcription factor IBH1-like [Juglans regia]
LOC109004199	109004199	50.3333	488	0.889873	7.34737	-3.03939	0.0141195	yes	down	PREDICTED: heme-binding protein 1 [Juglans regia]
LOC108980473	108980473	0	13.3333	0	0.0972293	-5.89466	0.0141196	yes	down	PREDICTED: vignain-like [Juglans regia]
LOC109006312	109006312	26	135.667	0.137908	0.580589	-2.17683	0.0141812	yes	down	PREDICTED: uncharacterized protein LOC109006312 isoform X1 [Juglans regia]
LOC108987726	108987726	5067	15964.7	47.373	117.164	-1.32729	0.0142144	yes	down	PREDICTED: calreticulin [Juglans regia]
LOC109002071	109002071	3987	13942	24.2391	66.5119	-1.44812	0.0143858	yes	down	PREDICTED: luminal-binding protein [Juglans regia]
LOC108990686	108990686	333.333	1255	3.45146	10.8354	-1.68852	0.0144274	yes	down	PREDICTED: protein STAY-GREEN, chloroplastic-like [Juglans regia]
LOC108985298	108985298	51.6667	147.667	0.381422	0.899441	-1.35363	0.0147159	yes	down	PREDICTED: uncharacterized protein LOC108985298 isoform X1 [Juglans regia]
LOC109006033	109006033	86.3333	235.333	1.77904	3.96437	-1.14611	0.0147979	yes	down	PREDICTED: protein FAR1-RELATED SEQUENCE 4-like [Juglans regia]
LOC109000617	109000617	431	1030	8.74622	17.7456	-1.13999	0.0148871	yes	down	PREDICTED: cysteine proteinase inhibitor-like [Juglans regia]
LOC108992284	108992284	26.6667	374.333	0.14152	1.66113	-3.64417	0.0149423	yes	down	PREDICTED: subtilisin-like protease SBT3.6 isoform X2 [Juglans regia]
LOC108981928	108981928	12	96.6667	0.175341	1.23175	-2.92716	0.0149521	yes	down	PREDICTED: uncharacterized protein LOC108981928 [Juglans regia]
LOC108990369	108990369	24.3333	167	0.166944	0.964758	-2.81389	0.0150083	yes	down	PREDICTED: ankyrin repeat-containing protein At5g02620-like [Juglans regia]
LOC108980577	108980577	88	283.667	0.751346	1.96721	-1.4262	0.0150536	yes	down	PREDICTED: transcription factor-like protein DPB isoform X1 [Juglans regia];PREDICTED: transcription factor-like protein DPB isoform X2 [Juglans regia]
LOC108981472	108981472	28.6667	167	0.535507	2.56112	-2.29266	0.0151086	yes	down	PREDICTED: 15.4 kDa class V heat shock protein [Juglans regia]
LOC109010932	109010932	31.6667	332	0.332182	2.7779	-2.95608	0.0151843	yes	down	PREDICTED: GDSL esterase/lipase At1g54790-like [Juglans regia]
LOC108981282	108981282	40	148	0.59962	1.83324	-1.67723	0.0152758	yes	down	PREDICTED: peroxisomal membrane protein PMP22-like [Juglans regia]
LOC109021708	109021708	15.3333	90.6667	0.125871	0.584289	-2.18236	0.015311	yes	down	PREDICTED: molybdate-anion transporter-like [Juglans regia]
LOC108980489	108980489	131.333	729	0.646574	2.85066	-2.16563	0.01588	yes	down	PREDICTED: armadillo repeat-containing kinesin-like protein 2 [Juglans regia]
LOC109010871	109010871	138.333	785.333	3.4822	16.567	-2.15976	0.0159062	yes	down	PREDICTED: arabinogalactan peptide 16-like [Juglans regia]
LOC108993442	108993442	652	3087	6.53586	24.6583	-1.94939	0.0161294	yes	down	PREDICTED: probable BOI-related E3 ubiquitin-protein ligase 2 [Juglans regia]
LOC109002656	109002656	1001.33	2568	10.6153	21.8342	-1.03657	0.0166636	yes	down	PREDICTED: CAX-interacting protein 4-like [Juglans regia]
LOC108979712	108979712	0	15.6667	0	0.0706043	-6.12489	0.0167408	yes	down	PREDICTED: G-type lectin S-receptor-like serine/threonine-protein kinase LECRK1 isoform X1 [Juglans regia]
LOC109014386	109014386	1660.33	5024.33	30.6739	75.5223	-1.27236	0.0172107	yes	down	PREDICTED: protein SPIRAL1-like 1 [Juglans regia]
LOC109006284	109006284	243.667	828.333	1.19167	3.2004	-1.43131	0.0173406	yes	down	PREDICTED: potassium channel AKT1-like isoform X2 [Juglans regia]
LOC108985814	108985814	362.667	1318	3.78735	10.9512	-1.50626	0.0177982	yes	down	PREDICTED: homeobox-leucine zipper protein HAT7-like [Juglans regia]
LOC108991578	108991578	364.667	204	0.281339	0.990303	-1.88204	0.0178595	yes	down	PREDICTED: E3 ubiquitin-protein ligase MBR1-like isoform X1 [Juglans regia];PREDICTED: E3 ubiquitin-protein ligase MBR1-like isoform X2 [Juglans regia]
LOC109006294	109006294	65.6667	224.333	0.497612	1.36968	-1.43472	0.0179081	yes	down	PREDICTED: GDP-mannose transporter GONST4-like [Juglans regia]
LOC108983944	108983944	19.3333	197.333	0.159355	1.36648	-3.20747	0.0179747	yes	down	PREDICTED: uncharacterized protein LOC108983944 [Juglans regia]
LOC108999272	108999272	43	148.333	0.282604	0.821519	-1.57921	0.018002	yes	down	PREDICTED: calcium-dependent protein kinase 10-like [Juglans regia]
LOC108987328	108987328	2030.33	5680	27.7753	63.9205	-1.1494	0.0182001	yes	down	PREDICTED: ras-related protein RABA5c-like [Juglans regia]
LOC109020737	109020737	385.667	1156.67	2.45012	6.26526	-1.46759	0.0184155	yes	down	PREDICTED: glucose-1-phosphate adenylyltransferase large subunit 1-like [Juglans regia]
LOC108989998	108989998	213.333	533.333	1.68461	3.43569	-1.07507	0.0184236	yes	down	PREDICTED: mannan endo-1,4-beta-mannosidase 6 isoform X1 [Juglans regia]
LOC109021846	109021846	3218.33	10223.7	78.2066	201.004	-1.35868	0.0184932	yes	down	PREDICTED: MLP-like protein 423 [Juglans regia]
LOC108999288	108999288	10.3333	110	0.0913483	0.783519	-2.85209	0.0185266	yes	down	PREDICTED: AAA-ATPase ASD, mitochondrial-like [Juglans regia]
LOC109010041	109010041	19.6667	70.6667	0.233298	0.716839	-1.64949	0.0185288	yes	down	PREDICTED: probable WRKY transcription factor 65 [Juglans regia]
LOC109008127	109008127	0	30.3333	0	0.189317	-7.12379	0.0186742	yes	down	PREDICTED: cytochrome P450 98A2-like [Juglans regia]
LOC108988818	108988818	249.333	765.333	3.24465	8.08363	-1.35548	0.018813	yes	down	PREDICTED: uncharacterized protein LOC108988818 isoform X1 [Juglans regia]
LOC109021441	109021441	16.3333	60.6667	0.20394	0.629731	-1.62164	0.0188576	yes	down	PREDICTED: uncharacterized protein LOC109021441 [Juglans regia]
LOC108991376	108991376	212	735.333	1.9936	5.53806	-1.43841	0.0189012	yes	down	PREDICTED: bZIP transcription factor 44-like [Juglans regia]
LOC108998790	108998790	281.667	790.667	2.4858	5.69592	-1.23637	0.0189735	yes	down	PREDICTED: superoxide dismutase [Fe], chloroplastic-like isoform X2 [Juglans regia];PREDICTED: superoxide dismutase [Fe], chloroplastic-like isoform X1 [Juglans regia]
LOC108992104	108992104	3120.33	7420	25.1619	50.0264	-1.12629	0.0190241	yes	down	tubulin alpha chain-like [Asparagus officinalis]
LOC109011545	109011545	1946.33	5580.67	37.3625	86.0574	-1.11545	0.0190769	yes	down	PREDICTED: 14 kDa proline-rich protein DC2.15-like [Juglans regia]
LOC108981096	108981096	0	9	0	0.0279629	-5.29722	0.0191173	yes	down	PREDICTED: glutamate receptor 3.4-like isoform X1 [Juglans regia]
LOC108989994	108989994	344.667	954	3.40885	7.58919	-1.12328	0.0195434	yes	down	PREDICTED: protein RETICULATA-RELATED 3, chloroplastic-like [Juglans regia]
LOC118343856	118343856	2.66667	27.6667	0.0914127	0.827934	-3.44224	0.0195504	yes	down
LOC109001639	109001639	0	11	0	0.094356	-5.61041	0.0201555	yes	down	PREDICTED: LOW QUALITY PROTEIN: uncharacterized protein LOC109001639 [Juglans regia]
LOC108992569	108992569	5.66667	32	0.143155	0.712661	-2.34756	0.0201843	yes	down
LOC108998151	108998151	2427.33	5953.33	49.2026	98.843	-1.01753	0.0204539	yes	down	PREDICTED: 60S ribosomal protein L44 isoform X1 [Juglans regia];uncharacterized protein LOC112500019 [Cynara cardunculus var. scolymus]
LOC108986692	108986692	341	902.667	2.16175	4.5753	-1.04123	0.0206194	yes	down	PREDICTED: uncharacterized protein At1g04910-like [Juglans regia]
LOC109009370	109009370	190.333	498.333	1.66377	3.57473	-1.07964	0.0206948	yes	down	PREDICTED: GABA transporter 1-like [Juglans regia]
LOC108983669	108983669	75.6667	838	0.892692	7.79425	-2.96233	0.0207723	yes	down	hypothetical protein TSUD_23040 [Trifolium subterraneum]
LOC108989071	108989071	4.33333	40	0.02295	0.172629	-2.89368	0.0207894	yes	down	PREDICTED: serine/threonine-protein kinase-like protein CCR1 [Juglans regia]
LOC108989916	108989916	289	763.333	7.07527	15.3189	-1.09785	0.0207994	yes	down	PREDICTED: cytochrome c oxidase-assembly factor COX23, mitochondrial [Juglans regia]
LOC108993023	108993023	20.6667	162.333	0.0614913	0.397939	-2.72429	0.020902	yes	down	PREDICTED: putative disease resistance RPP13-like protein 1 [Juglans regia]
LOC108999431	108999431	11.3333	82.6667	0.140375	0.883231	-2.62163	0.0216085	yes	down	PREDICTED: V-type proton ATPase subunit E [Juglans regia]
LOC109012300	109012300	103.667	319	0.77028	1.91794	-1.25711	0.0216865	yes	down	PREDICTED: AAA-ATPase At3g50940-like [Juglans regia]
LOC109009083	109009083	353.333	1172.33	3.20048	8.35497	-1.31239	0.0218799	yes	down	PREDICTED: uncharacterized protein LOC109009083 [Juglans regia]
LOC109010130	109010130	1	33.6667	0.005968	0.222166	-4.68943	0.0219112	yes	down	PREDICTED: leucine-rich repeat extensin-like protein 4 [Juglans regia]
LOC108984340	108984340	594.333	1596	2.29033	4.93124	-1.11524	0.0220398	yes	down	PREDICTED: lysM domain-containing GPI-anchored protein 1-like isoform X3 [Juglans regia];PREDICTED: lysM domain-containing GPI-anchored protein 1-like isoform X4 [Juglans regia];PREDICTED: lysM domain-containing GPI-anchored protein 1-like isoform X2 [Juglans regia];PREDICTED: lysM domain-containing GPI-anchored protein 1-like isoform X1 [Juglans regia]
LOC109000132	109000132	52.3333	166.667	0.480841	1.26547	-1.40689	0.0220941	yes	down	PREDICTED: pectin acetylesterase 8-like [Juglans regia]
LOC109007812	109007812	97.6667	348.333	0.776041	2.20307	-1.51651	0.0221836	yes	down	PREDICTED: peroxisomal adenine nucleotide carrier 1-like [Juglans regia]
LOC109011311	109011311	112	358	0.673149	1.70772	-1.3489	0.0223953	yes	down	PREDICTED: exonuclease DPD1, chloroplastic/mitochondrial [Juglans regia]
LOC118344479	118344479	17	127.667	0.203522	1.19474	-2.51255	0.0224703	yes	down	probable aldo-keto reductase 2 [Quercus suber]
LOC108985422	108985422	686	1620	10.6338	21.2459	-1.14486	0.0224736	yes	down	PREDICTED: protein PHLOEM PROTEIN 2-LIKE A1-like [Juglans regia]
LOC108991226	108991226	616.667	1665.67	15.0768	33.1688	-1.08108	0.0224969	yes	down	PREDICTED: uncharacterized protein LOC108991226 [Juglans regia]
LOC108996630	108996630	0	8.33333	0	0.0862807	-5.22508	0.0225952	yes	down	PREDICTED: E3 ubiquitin-protein ligase AIP2 isoform X1 [Juglans regia]
LOC109003747	109003747	46.6667	142.667	0.356129	0.927302	-1.46649	0.0226514	yes	down	novel plant SNARE 11-like [Quercus suber]
LOC108991810	108991810	272.333	999.333	5.21525	15.5944	-1.67149	0.0227167	yes	down	PREDICTED: uncharacterized protein LOC108991810 [Juglans regia]
LOC109022010	109022010	51	119	0.335079	0.643973	-1.03473	0.022769	yes	down	PREDICTED: pentatricopeptide repeat-containing protein At4g21170 [Juglans regia]
LOC108981929	108981929	0	10.3333	0	0.129876	-5.49971	0.0228145	yes	down	PREDICTED: 21 kDa protein [Juglans regia]
LOC109020151	109020151	0	56	0	1.40225	-7.94979	0.0229538	yes	down	PREDICTED: uncharacterized protein LOC109020151 isoform X1 [Juglans regia];PREDICTED: uncharacterized protein LOC109020151 isoform X2 [Juglans regia]
LOC118348574	118348574	0	26	0	0.0731813	-6.89028	0.0230604	yes	down	PREDICTED: uncharacterized protein LOC109020487, partial [Juglans regia]
LOC109002336	109002336	78.6667	270	0.886472	2.44035	-1.50318	0.0232042	yes	down	PREDICTED: probable carboxylesterase 12 [Juglans regia]
LOC108983720	108983720	2186.67	6051.33	16.2409	35.568	-1.09279	0.0232683	yes	down	PREDICTED: shaggy-related protein kinase kappa isoform X1 [Juglans regia]
LOC109020817	109020817	81.3333	268.667	0.893035	2.36134	-1.39898	0.0233972	yes	down	PREDICTED: rac-like GTP-binding protein RHO1 [Juglans regia]
LOC108999196	108999196	0	25.3333	0	0.138478	-6.81509	0.0235411	yes	down	PREDICTED: probable inactive receptor kinase At2g26730 isoform X1 [Juglans regia]
LOC109000986	109000986	81.6667	593.667	0.678737	4.16467	-2.68356	0.023571	yes	down	PREDICTED: beta-amyrin 28-oxidase-like [Juglans regia]
LOC108986583	108986583	44.3333	118.667	0.518468	1.13004	-1.08911	0.0238969	yes	down	PREDICTED: uncharacterized protein LOC108986583 [Juglans regia]
LOC108993703	108993703	67	158	0.80948	1.58771	-1.00688	0.0239041	yes	down	PREDICTED: uncharacterized protein LOC108993703 [Juglans regia];PREDICTED: dof zinc finger protein DOF3.6-like [Juglans regia]
LOC109005002	109005002	1998.67	5096.33	8.70764	18.3646	-1.10189	0.0241529	yes	down	PREDICTED: uncharacterized protein LOC109005002 isoform X2 [Juglans regia]
LOC108998665	108998665	185	709.667	1.46321	4.72785	-1.71577	0.0243036	yes	down	PREDICTED: UDP-glycosyltransferase 71K1-like [Juglans regia]
LOC108996520	108996520	0	49.3333	0	0.874781	-7.79236	0.0249107	yes	down	PREDICTED: uncharacterized protein LOC109019568 isoform X1 [Juglans regia]
LOC109000776	109000776	395.333	1044	3.5664	7.72791	-1.13936	0.0250057	yes	down	PREDICTED: cytochrome P450 71A9-like [Juglans regia]
LOC109019157	109019157	377.667	987.333	3.56247	7.67759	-1.04346	0.0250572	yes	down	PREDICTED: metal tolerance protein 9-like isoform X1 [Juglans regia];PREDICTED: metal tolerance protein 10-like isoform X2 [Juglans regia]
LOC109009747	109009747	179.667	454.333	0.654146	1.32678	-1.05704	0.0250665	yes	down	PREDICTED: uncharacterized protein LOC109009747 isoform X1 [Juglans regia]
LOC108985929	108985929	387	985	3.96254	8.11929	-1.06196	0.0251741	yes	down	PREDICTED: uncharacterized protein LOC108985929 isoform X2 [Juglans regia];PREDICTED: uncharacterized protein LOC108985929 isoform X4 [Juglans regia];PREDICTED: uncharacterized protein LOC108985929 isoform X3 [Juglans regia];PREDICTED: uncharacterized protein LOC108985929 isoform X1 [Juglans regia]
LOC109004530	109004530	0	24	0	0.150456	-6.75291	0.0251862	yes	down	PREDICTED: uncharacterized protein LOC109011050 [Juglans regia]
LOC108997612	108997612	2.33333	43.6667	0.0243273	0.336334	-3.66521	0.0251942	yes	down	PREDICTED: serine carboxypeptidase-like 50 isoform X1 [Juglans regia]
LOC109005291	109005291	16.3333	574.667	0.144816	4.29836	-5.03633	0.0252323	yes	down	PREDICTED: uncharacterized protein LOC109005291 isoform X1 [Juglans regia];PREDICTED: uncharacterized protein LOC109005291 isoform X2 [Juglans regia]
LOC109007852	109007852	75.6667	184.667	0.672451	1.37777	-1.13828	0.0255782	yes	down	PREDICTED: nuclear pore complex protein NUP35-like [Juglans regia]
LOC108986319	108986319	46.3333	150	0.621914	1.62625	-1.41422	0.0256778	yes	down	PREDICTED: pirin-like protein isoform X1 [Juglans regia];PREDICTED: pirin-like protein isoform X2 [Juglans regia]
LOC109003512	109003512	107	297	1.12514	2.4928	-1.08486	0.0257122	yes	down	PREDICTED: uncharacterized protein LOC109003512 [Juglans regia]
LOC108985762	108985762	195	516	1.17544	2.62558	-1.22551	0.0257565	yes	down	PREDICTED: probable beta-1,4-xylosyltransferase IRX14H [Juglans regia]
LOC108988226	108988226	40.6667	147.333	0.41329	1.22353	-1.61735	0.0258354	yes	down	PREDICTED: DNA-directed RNA polymerases II, IV and V subunit 11 isoform X1 [Juglans regia]
LOC108991765	108991765	0	9	0	0.100765	-5.27996	0.0258909	yes	down	PREDICTED: abscisic acid receptor PYL4-like [Juglans regia]
LOC109015144	109015144	87.6667	446.667	0.598144	2.54053	-2.08136	0.0259336	yes	down	PREDICTED: omega-3 fatty acid desaturase, chloroplastic-like [Juglans regia]
LOC109014919	109014919	249.667	899.667	2.31268	7.14309	-1.75999	0.0260024	yes	down	PREDICTED: alcohol dehydrogenase-like 2 isoform X1 [Juglans regia];PREDICTED: alcohol dehydrogenase-like 1 isoform X1 [Juglans regia]
LOC108994938	108994938	1437	4286.67	14.0988	34.5308	-1.23458	0.0261924	yes	down	PREDICTED: mitochondrial succinate-fumarate transporter 1 [Juglans regia]
LOC109009947	109009947	1407.67	4105	16.1896	37.0748	-1.18202	0.0266631	yes	down	PREDICTED: uncharacterized protein LOC109009947 [Juglans regia]
LOC108987954	108987954	1.33333	28.6667	0.0111757	0.21017	-3.85	0.0267231	yes	down	PREDICTED: zinc finger protein 6-like [Juglans regia]
LOC109003777	109003777	135.333	354.667	1.83148	3.91313	-1.10705	0.0271512	yes	down	PREDICTED: uncharacterized protein LOC109003777 [Juglans regia]
LOC108994602	108994602	112	361.667	0.622485	1.65521	-1.39505	0.0271817	yes	down	PREDICTED: AT-hook motif nuclear-localized protein 28-like [Juglans regia]
LOC109005723	109005723	108.667	496.333	1.02193	4.02533	-2.3143	0.0271946	yes	down	PREDICTED: annexin-like protein RJ4 isoform X2 [Juglans regia]
LOC108994646	108994646	794	2449	6.5177	16.1552	-1.28926	0.0272234	yes	down	PREDICTED: serine--glyoxylate aminotransferase [Juglans regia]
LOC108991181	108991181	972	2577.67	6.53443	13.6834	-1.0166	0.0276969	yes	down	Xan_ur_permease domain-containing protein [Cephalotus follicularis]
LOC108982658	108982658	347	1081.33	2.22356	5.78915	-1.41651	0.0277392	yes	down	PREDICTED: probable E3 ubiquitin-protein ligase RHC2A [Juglans regia]
LOC109003063	109003063	0	17.6667	0	0.0673187	-6.33915	0.0280794	yes	down	PREDICTED: aminopeptidase M1-like [Juglans regia]
LOC109007295	109007295	131	292	0.5174	0.954467	-1.00615	0.028549	yes	down	PREDICTED: TMV resistance protein N-like [Juglans regia]
LOC108991695	108991695	364.667	21.6667	0	0.183673	-6.61133	0.0286103	yes	down	PREDICTED: putative wall-associated receptor kinase-like 16 isoform X1 [Juglans regia]
LOC109011651	109011651	0.666667	46.6667	0.005371	0.337114	-5.59035	0.0287948	yes	down	PREDICTED: 2-alkenal reductase (NADP(+)-dependent)-like [Juglans regia]
LOC108984614	108984614	424	1272.33	3.6779	8.86896	-1.28953	0.0288482	yes	down	PREDICTED: transcription factor AS1 [Juglans regia]
LOC109004078	109004078	98	267	0.663954	1.52377	-1.32712	0.0289504	yes	down	PREDICTED: beta-hexosaminidase 3 [Juglans regia]
LOC109015025	109015025	130.333	472.333	1.50059	4.31805	-1.46724	0.0290993	yes	down	PREDICTED: uncharacterized protein LOC109005113 [Juglans regia]
LOC109010506	109010506	0	8.33333	0	0.085722	-5.15659	0.0294684	yes	down	PREDICTED: 2-hydroxyisoflavanone dehydratase-like [Juglans regia]
LOC109007804	109007804	0	40	0	0.134457	-7.48363	0.0295354	yes	down	PREDICTED: myosin-binding protein 3-like isoform X2 [Juglans regia]
LOC108981892	108981892	58	323.667	0.774483	3.45155	-1.94428	0.0296503	yes	down	PREDICTED: V-type proton ATPase subunit G1-like [Juglans regia]
LOC108988894	108988894	5.66667	109.667	0.076099	1.08485	-3.69144	0.0298966	yes	down	PREDICTED: uncharacterized protein LOC108988894 isoform X1 [Juglans regia];PREDICTED: uncharacterized protein LOC108988894 isoform X2 [Juglans regia]
LOC109012895	109012895	157.333	455.333	0.9246	2.17607	-1.33909	0.0301236	yes	down	PREDICTED: uncharacterized protein LOC109012895 isoform X1 [Juglans regia];PREDICTED: uncharacterized protein LOC109012895 isoform X2 [Juglans regia]
LOC109019224	109019224	136.333	540.667	1.40512	4.36234	-1.68464	0.0305761	yes	down	PREDICTED: UDP-galactose/UDP-glucose transporter 3 [Juglans regia]
LOC108988507	108988507	19.6667	63.6667	0.23357	0.634806	-1.41581	0.0306218	yes	down	PREDICTED: structure-specific endonuclease subunit slx1 isoform X1 [Juglans regia]
LOC109004143	109004143	58	374	0.868704	4.64405	-2.26719	0.0306733	yes	down	PREDICTED: uncharacterized protein LOC109004143 isoform X1 [Juglans regia];PREDICTED: uncharacterized protein LOC109004143 isoform X2 [Juglans regia]
LOC108998306	108998306	0	9.66667	0	0.0651613	-5.43154	0.030775	yes	down	PREDICTED: protein TOO MANY MOUTHS-like [Juglans regia]
LOC109018422	109018422	2697.33	7093	21.6905	45.7276	-1.09425	0.0310149	yes	down	PREDICTED: aldehyde dehydrogenase family 2 member B7, mitochondrial-like isoform X1 [Juglans regia];PREDICTED: aldehyde dehydrogenase family 2 member B7, mitochondrial-like isoform X2 [Juglans regia]
LOC108988235	108988235	0.666667	21.3333	0.003268	0.077196	-4.46385	0.0312373	yes	down	PREDICTED: receptor-like protein kinase FERONIA [Juglans regia]
LOC108983621	108983621	0	19	0	0.23475	-6.3391	0.0314068	yes	down	PREDICTED: xyloglucan endotransglucosylase/hydrolase protein 22-like [Juglans regia]
LOC108998555	108998555	7.66667	70	0.116366	0.946185	-3.36973	0.0314132	yes	down	PREDICTED: uncharacterized protein LOC108998555 [Juglans regia]
LOC108997072	108997072	1396.67	3328.67	14.8528	29.4089	-1.15646	0.0314816	yes	down	PREDICTED: uncharacterized protein LOC108997072 [Juglans regia]
LOC108980970	108980970	3297.33	13140.3	56.5572	176.987	-1.5863	0.0317758	yes	down	PREDICTED: protein MOTHER of FT and TFL1-like [Juglans regia]
LOC109019149	109019149	25.3333	117.333	0.323485	1.24755	-2.09319	0.0322871	yes	down	PREDICTED: aquaporin TIP1-3 [Juglans regia]
LOC118349590	118349590	0	9.66667	0	0.0553683	-5.42519	0.0326596	yes	down	PREDICTED: structural maintenance of chromosomes protein 2-1-like [Juglans regia]
LOC108983748	108983748	3	42	0.0564553	0.58553	-3.24347	0.0328155	yes	down	PREDICTED: ethylene-responsive transcription factor ERF003-like [Juglans regia]
LOC109001814	109001814	145.667	399.667	2.43075	5.39292	-1.06321	0.033101	yes	down	PREDICTED: cytochrome b-c1 complex subunit 7-2-like [Juglans regia]
LOC118349060	118349060	1	18.6667	0.0217953	0.445582	-4.24322	0.0331579	yes	down	PREDICTED: Werner Syndrome-like exonuclease [Juglans regia]
LOC109019211	109019211	19.6667	150.667	0.179558	1.08915	-2.57674	0.0335231	yes	down	PREDICTED: magnesium transporter MRS2-3-like [Juglans regia]
LOC108981084	108981084	1659.33	4409.33	11.1087	24.4113	-1.1914	0.0341031	yes	down	PREDICTED: glucose-1-phosphate adenylyltransferase large subunit 1-like [Juglans regia]
LOC109021936	109021936	0	21.6667	0	0.287609	-6.57597	0.0341984	yes	down	PREDICTED: histidine-containing phosphotransfer protein 1-like [Juglans regia]
LOC109012883	109012883	21.6667	213.667	0.0908493	0.700729	-2.94982	0.0346994	yes	down	PREDICTED: probable LRR receptor-like serine/threonine-protein kinase At2g24230 [Juglans regia]
LOC108981845	108981845	113.667	448	0.936846	2.9223	-1.63823	0.0347361	yes	down	PREDICTED: NAC domain-containing protein 100-like [Juglans regia]
LOC109014095	109014095	98	278.667	0.526803	1.2522	-1.34692	0.0349369	yes	down	PREDICTED: uncharacterized protein LOC109014095 isoform X2 [Juglans regia];PREDICTED: uncharacterized protein LOC109014095 isoform X1 [Juglans regia]
LOC109011600	109011600	260	711	0.854252	1.95986	-1.34986	0.0349681	yes	down	PREDICTED: condensin complex subunit 1-like [Juglans regia]
LOC108995957	108995957	219.333	803.667	4.45243	13.2802	-1.41233	0.0349908	yes	down
LOC118349626	118349626	0	18	0	0.134146	-6.33441	0.0350915	yes	down	PREDICTED: protein FAR1-RELATED SEQUENCE 5-like [Juglans regia]
LOC108982657	108982657	62.6667	198.333	0.505554	1.34156	-1.52348	0.0353005	yes	down	PREDICTED: aspartic proteinase PCS1-like [Juglans regia]
LOC108979501	108979501	94	315	2.00116	5.38278	-1.40439	0.0353622	yes	down	PREDICTED: huntingtin-interacting protein K-like [Juglans regia]
LOC108992094	108992094	196	497.333	3.70284	7.61657	-1.03635	0.035387	yes	down	PREDICTED: ergosterol biosynthetic protein 28 [Juglans regia]
LOC109013227	109013227	213.333	535.333	4.01135	8.38807	-1.16671	0.0354647	yes	down	PREDICTED: protein BRICK 1-like [Juglans regia]
LOC108993720	108993720	60	754	0.513023	5.0394	-3.14713	0.0354662	yes	down	PREDICTED: transcription factor VOZ1-like [Juglans regia]
LOC108992605	108992605	161.333	543.333	0.982855	2.66137	-1.4391	0.0354663	yes	down	PREDICTED: ubiquitin-conjugating enzyme E2 22-like [Juglans regia]
LOC109000399	109000399	1.66667	19	0.013672	0.154022	-3.54578	0.0356271	yes	down	PREDICTED: septum-promoting GTP-binding protein 1-like [Juglans regia]
LOC108993149	108993149	0	9	0	0.0929117	-5.31046	0.0357259	yes	down	PREDICTED: ABC transporter I family member 17-like isoform X1 [Juglans regia]
LOC109019824	109019824	74.3333	211.333	0.923748	2.22162	-1.4325	0.0359136	yes	down	PREDICTED: probable E3 ubiquitin-protein ligase RHY1A [Juglans regia]
LOC108996378	108996378	58.3333	231.667	0.258576	0.844524	-1.73484	0.0359176	yes	down	PREDICTED: receptor-like protein 12 [Juglans regia]
LOC109013599	109013599	3	24.3333	0.0374157	0.285705	-2.65692	0.0359492	yes	down	PREDICTED: NDR1/HIN1-Like protein 3-like [Juglans regia]
LOC108992197	108992197	21.6667	160.667	0.160053	0.966423	-2.37488	0.0360345	yes	down	PREDICTED: heparanase-like protein 3 isoform X1 [Juglans regia]
LOC108991699	108991699	364.667	488.333	0.878533	3.5206	-1.96824	0.0361362	yes	down	PREDICTED: lysophospholipid acyltransferase LPEAT1-like isoform X3 [Juglans regia];PREDICTED: lysophospholipid acyltransferase LPEAT1-like isoform X1 [Juglans regia];PREDICTED: lysophospholipid acyltransferase LPEAT1-like isoform X2 [Juglans regia]
LOC109001955	109001955	111	282.667	0.831343	1.77197	-1.21968	0.0362338	yes	down	PREDICTED: peroxisomal (S)-2-hydroxy-acid oxidase GLO4-like [Juglans regia]
LOC109002890	109002890	307.333	799	3.67585	7.83444	-1.08653	0.036275	yes	down	PREDICTED: chorismate mutase 3, chloroplastic [Juglans regia]
LOC108986991	108986991	1.33333	11.3333	0.0179567	0.15469	-2.75864	0.0363242	yes	down	PREDICTED: HMG1/2-like protein [Juglans regia]
LOC109001553	109001553	0	10.3333	0	0.0753443	-5.61288	0.0365901	yes	down	PREDICTED: remorin-like [Juglans regia]
LOC109018381	109018381	116	598.333	1.68852	6.96071	-2.06092	0.0367294	yes	down	PREDICTED: uncharacterized protein LOC109008816 [Juglans regia]
LOC108984390	108984390	103	298	0.612372	1.48643	-1.43702	0.0369407	yes	down	PREDICTED: uncharacterized protein LOC108984390 isoform X1 [Juglans regia];PREDICTED: uncharacterized protein LOC108984390 isoform X2 [Juglans regia]
LOC108989600	108989600	230	587	1.17149	2.46826	-1.14629	0.0371832	yes	down	PREDICTED: serine/threonine-protein phosphatase 7 long form homolog [Juglans regia]
LOC118344841	118344841	27	98.3333	0.414813	1.23638	-1.60728	0.0372662	yes	down	PREDICTED: spermine synthase-like isoform X1 [Juglans regia]
LOC108983573	108983573	7.66667	52	0.104371	0.59612	-2.50578	0.0379056	yes	down	PREDICTED: uncharacterized protein LOC109016495 [Juglans regia]
LOC108996609	108996609	87	268.333	0.501388	1.30682	-1.45082	0.038143	yes	down	PREDICTED: L-type lectin-domain containing receptor kinase VIII.2-like [Juglans regia]
LOC108996429	108996429	435.333	1158.33	5.48471	11.6922	-1.01452	0.0381506	yes	down	PREDICTED: uncharacterized protein LOC108996429 [Juglans regia]
LOC109012718	109012718	148	458.667	1.47949	3.73287	-1.39894	0.0381674	yes	down	PREDICTED: heavy metal-associated isoprenylated plant protein 3-like [Juglans regia]
LOC108984992	108984992	26.6667	107.667	0.089115	0.306632	-1.8867	0.0382027	yes	down	PREDICTED: TMV resistance protein N-like [Juglans regia]
LOC109021433	109021433	11.6667	39	0.063028	0.175227	-1.50561	0.0382119	yes	down	PREDICTED: pentatricopeptide repeat-containing protein At3g29230-like [Juglans regia]
LOC109007288	109007288	50.3333	257.333	0.597868	2.61227	-2.38221	0.0383407	yes	down	PREDICTED: cysteine synthase [Juglans regia]
LOC109008890	109008890	24	121.667	0.0986923	0.418688	-2.09455	0.0384956	yes	down	beta-galactosidase 16 [Quercus suber]
LOC108998914	108998914	77.6667	306.667	0.725515	2.23888	-1.5398	0.0385289	yes	down	PREDICTED: putative kinase-like protein TMKL1 [Juglans regia]
LOC108986491	108986491	349.667	1201	2.55854	6.92676	-1.35022	0.038564	yes	down	PREDICTED: protein PHYTOCHROME KINASE SUBSTRATE 4 [Juglans regia]
LOC108994229	108994229	1	13.6667	0.00872767	0.0932357	-3.25561	0.038686	yes	down	PREDICTED: UPF0481 protein At3g47200-like isoform X1 [Juglans regia]
LOC109007019	109007019	31.3333	87.3333	0.140271	0.323052	-1.28429	0.0388146	yes	down	PREDICTED: potassium channel AKT2/3-like isoform X1 [Juglans regia]
LOC108980086	108980086	999.667	3872.67	12.63	38.5603	-1.48665	0.0388255	yes	down	PREDICTED: probable peroxygenase 4 [Juglans regia]
LOC108993563	108993563	12.6667	58	0.0785129	0.301343	-2.03603	0.0388366	yes	down	PREDICTED: protein indeterminate-domain 2-like isoform X1 [Juglans regia]
LOC109020096	109020096	34.6667	112	0.158277	0.415788	-1.44156	0.0392199	yes	down	PREDICTED: probable LRR receptor-like serine/threonine-protein kinase At1g07650 [Juglans regia]
LOC109018829	109018829	8.66667	112	0.0879523	0.933035	-3.26939	0.0392208	yes	down	PREDICTED: 2-alkenal reductase (NADP(+)-dependent)-like [Juglans regia]
LOC109019295	109019295	5.66667	46.3333	0.0554257	0.421312	-3.1363	0.039583	yes	down	PREDICTED: transcription factor bHLH103-like isoform X2 [Juglans regia]
LOC108999256	108999256	218	600	2.01066	4.4585	-1.07386	0.0396081	yes	down	PREDICTED: dnaJ homolog subfamily B member 1 [Juglans regia]
LOC108996726	108996726	3.66667	23.6667	0.0538967	0.330014	-2.76383	0.0396512	yes	down	PREDICTED: glutaredoxin-C9-like [Juglans regia]
LOC108991832	108991832	306.667	744.667	3.43265	6.8595	-1.11331	0.0397119	yes	down	PREDICTED: probable signal peptidase complex subunit 2 isoform X1 [Juglans regia];PREDICTED: probable signal peptidase complex subunit 2 isoform X2 [Juglans regia]
LOC108991324	108991324	18.6667	107.667	0.143215	0.688053	-2.14916	0.0401515	yes	down	PREDICTED: protein NRT1/ PTR FAMILY 8.2-like [Juglans regia]
LOC108986997	108986997	254	700.333	2.76259	6.04683	-1.06285	0.0402008	yes	down	PREDICTED: NADP-dependent D-sorbitol-6-phosphate dehydrogenase-like [Juglans regia]
LOC108990853	108990853	61.6667	262	0.470473	1.72833	-1.97429	0.0406188	yes	down	PREDICTED: geraniol 8-hydroxylase-like [Juglans regia]
LOC109009294	109009294	706.333	2167	7.61594	18.5193	-1.22107	0.0407047	yes	down	hypothetical protein RchiOBHm_Chr2g0084361 [Rosa chinensis]
LOC108996365	108996365	2526	7383.67	17.5547	41.2733	-1.20639	0.0407207	yes	down	PREDICTED: aldehyde dehydrogenase family 3 member H1-like isoform X2 [Juglans regia]
LOC109021529	109021529	86.6667	344.333	0.478414	1.57646	-1.81822	0.0407375	yes	down	PREDICTED: ascorbate transporter, chloroplastic-like [Juglans regia]
LOC109015702	109015702	14.3333	89.6667	0.150132	0.818569	-2.73952	0.0408284	yes	down	PREDICTED: dof zinc finger protein DOF3.4-like [Juglans regia]
LOC118347701	118347701	0	8.66667	0	0.0322007	-5.26958	0.0410046	yes	down	PREDICTED: uncharacterized protein LOC108990985 [Juglans regia]
LOC109001911	109001911	214	759.333	3.97693	11.265	-1.40481	0.0416952	yes	down	PREDICTED: uncharacterized protein LOC109001911 [Juglans regia]
LOC109007570	109007570	62	173	0.400291	0.953501	-1.4088	0.0417362	yes	down	PREDICTED: protein ABIL2-like isoform X1 [Juglans regia];PREDICTED: protein ABIL2-like isoform X2 [Juglans regia]
LOC109003464	109003464	6.33333	56.3333	0.0657933	0.481353	-2.94829	0.0418398	yes	down	PREDICTED: GDSL esterase/lipase At3g48460-like [Juglans regia]
LOC109011860	109011860	56.3333	140	0.412469	0.86067	-1.1398	0.0422646	yes	down	PREDICTED: fructose-bisphosphate aldolase-lysine N-methyltransferase, chloroplastic isoform X1 [Juglans regia];PREDICTED: ribulose-1,5 bisphosphate carboxylase/oxygenase large subunit N-methyltransferase, chloroplastic isoform X2 [Juglans regia]
LOC108980959	108980959	0	33.3333	0	0.0699562	-7.22583	0.0424224	yes	down	PREDICTED: putative disease resistance protein At3g14460 [Juglans regia]
LOC108994778	108994778	351.667	1591.67	2.07236	7.65989	-1.78595	0.0425824	yes	down	PREDICTED: ATP-citrate synthase beta chain protein 2-like [Juglans regia]
LOC108986024	108986024	8	102	0.0408507	0.475802	-3.80315	0.0426317	yes	down	PREDICTED: subtilisin-like protease SBT1.8 [Juglans regia]
LOC108995898	108995898	24.6667	156.667	0.129706	0.634762	-2.21266	0.0427868	yes	down	PREDICTED: protein SCARECROW-like isoform X1 [Juglans regia]
LOC109022338	109022338	747.667	2332	8.21774	19.8969	-1.21725	0.0428469	yes	down	PREDICTED: protein DMR6-LIKE OXYGENASE 2-like [Juglans regia]
LOC108986464	108986464	7	118.333	0.0455577	0.651837	-3.53831	0.0434274	yes	down	PREDICTED: dynamin-related protein 1C-like [Juglans regia]
LOC109000525	109000525	0	34.6667	0	0.192616	-7.32928	0.0437047	yes	down	PREDICTED: pyrophosphate--fructose 6-phosphate 1-phosphotransferase subunit alpha-like [Juglans regia]
LOC108980052	108980052	1	20	0.006909	0.115617	-4.44434	0.0439129	yes	down	PREDICTED: non-specific phospholipase C4-like [Juglans regia]
LOC109000786	109000786	207	552.333	1.92454	4.16502	-1.12183	0.0441489	yes	down	PREDICTED: cytochrome P450 71A9-like [Juglans regia]
LOC109006604	109006604	36	144.667	0.37278	1.27443	-2.02767	0.0444832	yes	down	PREDICTED: probable BOI-related E3 ubiquitin-protein ligase 3 [Juglans regia]
LOC108988380	108988380	16.3333	77.3333	0.305154	1.25683	-2.12525	0.0444908	yes	down	PREDICTED: transcription factor SCREAM2-like [Juglans regia]
LOC118348323	118348323	2.33333	18.3333	0.030809	0.219944	-2.67045	0.0446397	yes	down	PREDICTED: uncharacterized protein LOC109003607 [Juglans regia]
LOC109006685	109006685	0	14.6667	0	0.130331	-5.96618	0.0451035	yes	down	PREDICTED: tetraketide alpha-pyrone reductase 1 [Juglans regia]
LOC108994448	108994448	0	10	0	0.0968973	-5.53279	0.045198	yes	down	PREDICTED: ethylene-responsive transcription factor 1B-like [Juglans regia]
LOC109005530	109005530	129.667	583.333	1.16507	4.51963	-2.07892	0.0453788	yes	down	PREDICTED: homogentisate phytyltransferase 1, chloroplastic-like isoform X3 [Juglans regia]
LOC108993608	108993608	4.33333	29.6667	0.0304467	0.183218	-2.83706	0.0459358	yes	down	PREDICTED: uridine kinase-like protein 1, chloroplastic isoform X2 [Juglans regia]
LOC109020627	109020627	0	15	0	0.128494	-6.00045	0.0459384	yes	down	PREDICTED: probable RNA-binding protein ARP1 [Juglans regia]
LOC109006246	109006246	33.6667	81.6667	0.194061	0.394256	-1.08635	0.0461783	yes	down	PREDICTED: pentatricopeptide repeat-containing protein At4g32430, mitochondrial [Juglans regia]
LOC109010911	109010911	12.3333	61	0.100189	0.437762	-2.09456	0.0461901	yes	down	PREDICTED: basic 7S globulin-like [Juglans regia]
LOC108980668	108980668	226	611.667	1.72383	3.7772	-1.15712	0.0463917	yes	down	PREDICTED: probable serine protease EDA2 [Juglans regia]
LOC108985742	108985742	2	15	0.0267944	0.175557	-2.9227	0.0465008	yes	down	PREDICTED: F-box protein At5g67140-like isoform X1 [Juglans regia]
LOC108982329	108982329	35.6667	111.333	0.150631	0.383881	-1.31201	0.046652	yes	down	PREDICTED: extra-large guanine nucleotide-binding protein 1-like [Juglans regia]
LOC108980929	108980929	222	677.667	2.28682	5.80562	-1.51992	0.0466697	yes	down	PREDICTED: uncharacterized protein LOC108980929 [Juglans regia]
LOC109011782	109011782	83.6667	318.667	1.47832	4.54114	-1.71322	0.0466829	yes	down	PREDICTED: histidine-containing phosphotransfer protein 2-like [Juglans regia]
LOC108979775	108979775	23.3333	152.333	0.16806	0.897194	-2.41564	0.0466989	yes	down	PREDICTED: ribulose bisphosphate carboxylase/oxygenase activase, chloroplastic-like isoform X1 [Juglans regia];PREDICTED: ribulose bisphosphate carboxylase/oxygenase activase, chloroplastic-like isoform X3 [Juglans regia]
LOC109007209	109007209	2.66667	41.6667	0.019	0.252404	-4.14989	0.0467907	yes	down	PREDICTED: beta-glucosidase 11-like isoform X2 [Juglans regia]
LOC118344718	118344718	89.6667	363.333	0.428048	1.43001	-1.84365	0.0471949	yes	down	PREDICTED: uncharacterized protein LOC108990394 [Juglans regia]
LOC108996842	108996842	18.3333	158	0.933634	6.4625	-2.74417	0.0472545	yes	down
LOC109001738	109001738	495.667	1758.33	10.6311	29.7981	-1.42198	0.0473014	yes	down	PREDICTED: protein SPIRAL1-like 1 [Juglans regia]
LOC108993631	108993631	20	95.3333	0.16906	0.678938	-2.23096	0.0476253	yes	down	PREDICTED: rubisco accumulation factor 1, chloroplastic [Juglans regia]
LOC108993159	108993159	0	5.33333	0	0.0262937	-4.61229	0.0477351	yes	down	PREDICTED: zinc finger RNA-binding protein-like [Juglans regia]
LOC109002101	109002101	0	33.3333	0	0.133463	-7.27141	0.0478872	yes	down	PREDICTED: linoleate 13S-lipoxygenase 2-1, chloroplastic-like [Juglans regia]
LOC109021249	109021249	132.667	300.333	0.925657	1.71955	-1.00311	0.0484956	yes	down	PREDICTED: acyl-lipid (9-3)-desaturase-like [Juglans regia]
LOC109010487	109010487	0	7.66667	0	0.0500307	-5.06669	0.0487532	yes	down	PREDICTED: uncharacterized protein LOC109010487 [Juglans regia]
LOC108988225	108988225	0	17	0	0.0804154	-6.31014	0.0488943	yes	down	PREDICTED: protein PLASTID MOVEMENT IMPAIRED 2 isoform X2 [Juglans regia];PREDICTED: protein PLASTID MOVEMENT IMPAIRED 2 isoform X1 [Juglans regia]
LOC109001082	109001082	154	363.333	0.625897	1.23541	-1.1846	0.0489203	yes	down	PREDICTED: protein argonaute 5 [Juglans regia]
LOC108983215	108983215	12	60	0.0503073	0.206639	-2.06251	0.0490607	yes	down	PREDICTED: pentatricopeptide repeat-containing protein At2g03880, mitochondrial [Juglans regia]
LOC109013402	109013402	1	15	0.00480567	0.072249	-3.96186	0.049081	yes	down	PREDICTED: putative clathrin assembly protein At1g03050 [Juglans regia]
LOC108979689	108979689	1.33333	19	0.0121753	0.170787	-3.91489	0.0491092	yes	down	PREDICTED: nifU-like protein 3, chloroplastic [Juglans regia]
LOC109002583	109002583	397.667	1076	6.3416	14.5397	-1.37934	0.0491728	yes	down	PREDICTED: cytochrome c oxidase subunit 6a, mitochondrial-like isoform X4 [Juglans regia];PREDICTED: cytochrome c oxidase subunit 6a, mitochondrial-like isoform X2 [Juglans regia];PREDICTED: cytochrome c oxidase subunit 6a, mitochondrial-like isoform X3 [Juglans regia]
LOC109019000	109019000	0	13.3333	0	0.152941	-5.9022	0.049408	yes	down	PREDICTED: uncharacterized protein LOC109019000 [Juglans regia]
LOC109018928	109018928	117.667	486	1.82131	5.92049	-1.71212	0.0497595	yes	down	PREDICTED: protein LURP-one-related 10-like isoform X1 [Juglans regia]
LOC109010016	109010016	29.6667	229.333	0.34692	2.19232	-2.60336	0.0498986	yes	down	PREDICTED: aldo-keto reductase family 4 member C9-like [Juglans regia]
LOC108986016	108986016	14.3333	112.333	0.140549	0.881989	-2.67991	0.0499856	yes	down	PREDICTED: guanine nucleotide-binding protein subunit gamma 3-like, partial [Juglans regia];PREDICTED: guanine nucleotide-binding protein subunit gamma 3 [Malus domestica]
LOC108982921	108982921	255.333	679.333	2.20442	4.77315	-1.08656	0.0499979	yes	down	PREDICTED: UNC93-like protein 3 [Juglans regia]

## Sheet: LJ vs YP
Integrated Transcriptomic and Proteomic Analysis of the Nutritional Quality-Related Molecular Mechanisms in 'Longjia', 'Yangpao', and 'Niangqing' Walnuts (Juglans sigillata)
Hailang Wang, Yue Su, Xiang Hu, Boxiao Wu, Yun Liu, Huan Kan and Changwei Cao
Supplementary Material (Table S1). Detailed information about DEGs (LJ vs YP)
Gene_name	Gene_id	LJ-count	YP-count	LJ-FPKM	YP-FPKM	log2FoldChange	pvalue	significant	up/down-regulated	description
LOC109004035	109004035	76.3333	0	0.653312	0	22.7381	1.11935e-18	yes	up	PREDICTED: uncharacterized protein LOC109004035 [Juglans regia]
LOC108998829	108998829	512	0	2.94669	0	11.8023	2.02685e-16	yes	up
LOC108983172	108983172	451.667	0	2.59887	0	11.562	2.29429e-14	yes	up
LOC109007733	109007733	426.667	135.667	3.1559	0.93249	2.14496	4.45005e-10	yes	up	PREDICTED: zinc finger protein CONSTANS-LIKE 10-like [Juglans regia]
LOC109007180	109007180	62950.7	7391	591.125	59.5321	4.05176	6.95589e-07	yes	up	PREDICTED: legumin B-like [Juglans regia]
LOC109017294	109017294	37.6667	5.33333	0.589836	0.071897	3.35504	5.68627e-06	yes	up	PREDICTED: uncharacterized protein LOC109017294 [Juglans regia]
LOC109014456	109014456	656	90.6667	2.64821	0.343117	3.34904	6.19709e-06	yes	up	PREDICTED: FT-interacting protein 1 [Juglans regia]
LOC108991796	108991796	612.667	257.333	5.12981	2.01093	1.75766	6.43489e-06	yes	up	PREDICTED: ankyrin repeat domain-containing protein 50-like [Juglans regia]
LOC108995523	108995523	206.667	82.3333	3.50603	1.27234	1.90247	8.00742e-06	yes	up	PREDICTED: deoxyuridine 5'-triphosphate nucleotidohydrolase [Juglans regia]
LOC109005837	109005837	5295	3658.67	39.0681	24.9373	1.03684	1.33976e-05	yes	up	PREDICTED: protein MARD1-like [Juglans regia]
LOC108991560	108991560	2388.67	1093.67	48.5792	20.1281	1.76656	2.26544e-05	yes	up	PREDICTED: glycine-rich protein A3 [Juglans regia]
LOC109007181	109007181	3.24945e+06	744607	29207.2	6042.82	2.80239	2.46706e-05	yes	up	PREDICTED: legumin B-like [Juglans regia]
LOC108993795	108993795	824.667	349.667	4.68404	1.83492	1.7559	2.48065e-05	yes	up	PREDICTED: phosphatidylinositol 4-kinase gamma 2-like isoform X1 [Juglans regia]
LOC108980810	108980810	543.333	227	3.63371	1.39315	1.82455	3.44997e-05	yes	up	PREDICTED: violaxanthin de-epoxidase, chloroplastic [Juglans regia]
LOC108988023	108988023	287.333	123	3.56073	1.38332	1.88001	4.30311e-05	yes	up	PREDICTED: delta(7)-sterol-C5(6)-desaturase-like isoform X2 [Juglans regia]
LOC109005074	109005074	46.3333	0	0.66335	0	8.53873	5.14005e-05	yes	up	PREDICTED: uncharacterized protein LOC108986278 [Juglans regia]
LOC109001166	109001166	1207.33	848.333	22.436	14.3388	1.1261	5.59544e-05	yes	up	putative small GTPase superfamily, Rab type [Helianthus annuus]
LOC109013542	109013542	111	70	0.909822	0.522946	1.23551	5.60967e-05	yes	up	PREDICTED: probable aspartyl protease At4g16563 [Juglans regia]
LOC109012292	109012292	413.333	125.667	3.0465	0.81822	2.46456	7.23792e-05	yes	up	PREDICTED: 65-kDa microtubule-associated protein 5-like [Juglans regia]
LOC109020832	109020832	359.333	159.667	2.77891	1.10842	1.81663	9.70056e-05	yes	up	PREDICTED: arogenate dehydratase/prephenate dehydratase 1, chloroplastic-like isoform X1 [Juglans regia];PREDICTED: arogenate dehydratase/prephenate dehydratase 1, chloroplastic-like isoform X2 [Juglans regia]
LOC108986378	108986378	717	396.667	2.85089	1.46371	1.2965	0.000128095	yes	up	PREDICTED: 2-oxoglutarate dehydrogenase, mitochondrial [Juglans regia]
LOC108984075	108984075	2248.33	1318.67	17.63	9.21085	1.47437	0.000149792	yes	up	PREDICTED: UTP--glucose-1-phosphate uridylyltransferase [Juglans regia]
LOC109006337	109006337	183	97.3333	2.95911	1.40835	1.63114	0.000181058	yes	up	PREDICTED: uncharacterized protein LOC109006337 [Juglans regia]
LOC109013180	109013180	608.333	360	2.44573	1.32776	1.3207	0.000192733	yes	up	PREDICTED: uncharacterized protein LOC109013180 isoform X1 [Juglans regia];PREDICTED: uncharacterized protein LOC109013180 isoform X2 [Juglans regia]
LOC108982099	108982099	38490.7	23561	364.365	203.877	1.31481	0.000197424	yes	up	PREDICTED: peroxidase 42 [Juglans regia]
LOC109001583	109001583	152	67	1.74752	0.696369	1.75396	0.000199636	yes	up	PREDICTED: ras-related protein RABH1e-like [Juglans regia]
LOC109008629	109008629	649.333	406	7.17554	4.09429	1.267	0.000254859	yes	up	PREDICTED: uncharacterized protein LOC109008629 [Juglans regia]
LOC108986864	108986864	1525	914	11.2369	6.13117	1.38013	0.000273706	yes	up	PREDICTED: blue-light photoreceptor PHR2-like isoform X2 [Juglans regia]
LOC109012346	109012346	503	122.667	6.85614	1.42984	3.02347	0.000331146	yes	up	PREDICTED: YLP motif-containing protein 1 isoform X1 [Juglans regia];PREDICTED: extensin isoform X3 [Juglans regia]
LOC108998881	108998881	942	546.333	7.87223	4.16558	1.3995	0.000335868	yes	up	PREDICTED: zinc finger protein CONSTANS-LIKE 5 isoform X1 [Juglans regia]
LOC109004902	109004902	862.333	656.333	9.85004	6.73608	1.03712	0.000342479	yes	up	PREDICTED: protein transport protein SEC13 homolog B-like [Juglans regia]
LOC108980940	108980940	1651	572.333	15.0429	4.90771	1.85633	0.000357245	yes	up	PREDICTED: early nodulin-like protein 2 [Juglans regia]
LOC108991324	108991324	18.6667	1.33333	0.143215	0.00726967	4.58622	0.000368133	yes	up	PREDICTED: protein NRT1/ PTR FAMILY 8.2-like [Juglans regia]
LOC108987940	108987940	174.333	65.6667	1.51135	0.511933	1.99698	0.000391173	yes	up	PREDICTED: uncharacterized protein LOC108987940 [Juglans regia]
LOC109009660	109009660	999.667	666	8.89368	5.34056	1.1999	0.000416447	yes	up	PREDICTED: glycerol-3-phosphate dehydrogenase [NAD(+)]-like isoform X1 [Juglans regia]
LOC109000426	109000426	1513.67	549.667	20.6364	6.61901	2.21887	0.000465751	yes	up	PREDICTED: oxygen-evolving enhancer protein 2, chloroplastic [Juglans regia]
LOC109013869	109013869	280.667	24.3333	1.75756	0.148139	3.53698	0.000515539	yes	up	PREDICTED: probable polyol transporter 6 [Juglans regia]
LOC109011532	109011532	129.333	12	2.40843	0.187877	4.19358	0.000520812	yes	up	PREDICTED: dCTP pyrophosphatase 1-like [Juglans regia]
LOC108992808	108992808	6434.67	3844.67	57.4962	30.7055	1.44143	0.000521161	yes	up	PREDICTED: formate dehydrogenase, mitochondrial [Juglans regia]
LOC109012461	109012461	4639.67	2867	83.915	45.9483	1.43976	0.000561708	yes	up	PREDICTED: protein DOWNSTREAM OF FLC-like [Juglans regia]
LOC108998788	108998788	192.333	62.6667	1.41832	0.42988	2.10668	0.000566199	yes	up	PREDICTED: RING-H2 finger protein ATL13-like [Juglans regia]
LOC109002248	109002248	204094	128545	1720.99	1020.82	1.09451	0.000572377	yes	up	PREDICTED: omega-3 fatty acid desaturase, endoplasmic reticulum-like [Juglans regia]
LOC108984284	108984284	2075.33	662.667	14.8	4.16898	2.51458	0.000590274	yes	up	PREDICTED: auxin efflux carrier component 2-like [Juglans regia]
LOC109006496	109006496	589.333	176	5.54717	1.44583	2.64404	0.000597703	yes	up	PREDICTED: geraniol 8-hydroxylase-like [Juglans regia]
LOC108992128	108992128	2591.67	600	12.2179	2.52358	2.85146	0.000645171	yes	up	PREDICTED: auxin response factor 4-like [Juglans regia]
LOC108989124	108989124	19139.7	7210.67	156.799	52.4835	2.16344	0.000664036	yes	up	PREDICTED: aspartyl protease AED3-like [Juglans regia]
LOC108989059	108989059	194.667	120	0.92533	0.518017	1.25394	0.000699546	yes	up	PREDICTED: ELMO domain-containing protein A-like isoform X3 [Juglans regia];PREDICTED: ELMO domain-containing protein A-like isoform X1 [Juglans regia];PREDICTED: ELMO domain-containing protein A-like isoform X2 [Juglans regia]
LOC118347911	118347911	23.6667	0	0.251517	0	7.52672	0.000741867	yes	up
LOC108996742	108996742	3472.67	1506.33	93.1347	36.8936	1.74867	0.000802794	yes	up	PREDICTED: protein PXR1-like isoform X2 [Juglans regia];PREDICTED: protein PXR1-like isoform X1 [Juglans regia]
LOC108995721	108995721	1213.67	840.333	13.3872	8.29773	1.27518	0.000826041	yes	up	PREDICTED: soluble inorganic pyrophosphatase 6, chloroplastic-like [Juglans regia]
LOC108979902	108979902	132.333	42.6667	0.724266	0.216137	2.12672	0.000855717	yes	up	PREDICTED: sister chromatid cohesion 1 protein 3-like isoform X1 [Juglans regia];PREDICTED: sister chromatid cohesion 1 protein 3-like isoform X2 [Juglans regia]
LOC109014350	109014350	97.6667	23	2.12074	0.438395	2.99002	0.000889043	yes	up	PREDICTED: uncharacterized protein LOC109014350 [Juglans regia]
LOC108995750	108995750	1607.67	819.667	17.4117	7.97374	1.61348	0.000912538	yes	up	PREDICTED: protein DMR6-LIKE OXYGENASE 2-like [Juglans regia]
LOC108983249	108983249	707.667	452.333	2.86061	1.70617	1.13854	0.000918627	yes	up	PREDICTED: receptor-like protein kinase HSL1 [Juglans regia]
LOC109011707	109011707	53675.3	13786	1115.75	272.234	2.32686	0.000948439	yes	up	PREDICTED: cysteine proteinase inhibitor B-like [Juglans regia]
LOC109000588	109000588	15966.7	8273	118.616	57.2944	1.39759	0.000961477	yes	up	PREDICTED: dihydropyrimidinase-like [Juglans regia]
LOC109012026	109012026	388	278.667	4.73284	3.11066	1.05569	0.000978167	yes	up	PREDICTED: thioredoxin-like 2, chloroplastic isoform X1 [Juglans regia]
LOC108989955	108989955	1021.67	537.333	7.06429	3.42715	1.45469	0.0010164	yes	up	PREDICTED: growth-regulating factor 8-like isoform X1 [Juglans regia];PREDICTED: growth-regulating factor 8-like isoform X2 [Juglans regia]
LOC109019641	109019641	223.667	139	3.74545	2.16178	1.17454	0.00102168	yes	up	PREDICTED: uncharacterized protein LOC109019641 [Juglans regia]
LOC109009394	109009394	4518.67	2384.67	34.4357	16.8417	1.47478	0.00102579	yes	up	PREDICTED: inositol-3-phosphate synthase-like [Juglans regia]
LOC108988138	108988138	76.6667	14	1.43032	0.248944	2.65738	0.00103184	yes	up	PREDICTED: vacuolar protein sorting-associated protein 2 homolog 3 [Juglans regia]
LOC108979948	108979948	94.6667	28.3333	1.17705	0.30907	2.3956	0.00104608	yes	up	PREDICTED: tetraspanin-11-like [Juglans regia]
LOC108988119	108988119	8629.33	2703.33	37.2837	11.0781	2.04812	0.00110434	yes	up	PREDICTED: alpha-1,4 glucan phosphorylase L isozyme, chloroplastic/amyloplastic [Juglans regia]
LOC109000668	109000668	6847.33	2367	33.471	10.2812	2.29637	0.00118374	yes	up	PREDICTED: putative phospholipid:diacylglycerol acyltransferase 2 isoform X1 [Juglans regia];PREDICTED: putative phospholipid:diacylglycerol acyltransferase 2 isoform X2 [Juglans regia]
LOC109004014	109004014	12419.3	7033.67	263.149	133.978	1.49766	0.0012079	yes	up	PREDICTED: acyl-CoA-binding protein isoform X2 [Juglans regia];PREDICTED: acyl-CoA-binding protein isoform X1 [Juglans regia]
LOC118349705	118349705	9.66667	0	0.232949	0	6.45089	0.0012189	yes	up	PREDICTED: auxin response factor 4-like, partial [Juglans regia]
LOC108994075	108994075	748	155	6.02325	1.18457	2.59107	0.00123986	yes	up	PREDICTED: uncharacterized protein LOC108994075 [Juglans regia]
LOC108999599	108999599	1164.33	560.667	18.3928	8.01297	1.62929	0.00135097	yes	up	PREDICTED: protein RALF-like 34 [Juglans regia]
LOC108980233	108980233	41.3333	2.33333	0.646601	0.0304347	5.09453	0.00136672	yes	up	PREDICTED: germin-like protein subfamily 2 member 1 [Juglans regia]
LOC118344074	118344074	41.3333	6	3.06407	0.378778	3.46015	0.00137774	yes	up	hypothetical protein POPTR_005G106800, partial [Populus trichocarpa]
LOC108986375	108986375	12333.3	8106.33	154.441	92.9176	1.15754	0.00169224	yes	up	PREDICTED: triosephosphate isomerase, cytosolic [Juglans regia]
LOC109019258	109019258	1105.67	819.333	8.03721	5.34904	1.08582	0.00175872	yes	up	PREDICTED: CBL-interacting protein kinase 2-like [Juglans regia]
LOC108993183	108993183	1010.67	619.667	6.77993	3.7596	1.31081	0.00176511	yes	up	PREDICTED: reticulon-like protein B21 [Juglans regia]
LOC108999594	108999594	185.333	65	3.72304	1.18044	2.17313	0.00176733	yes	up	PREDICTED: uncharacterized protein LOC108999594 [Juglans regia]
LOC109002431	109002431	711.333	524.333	8.26905	5.49842	1.12857	0.00182008	yes	up	PREDICTED: uncharacterized protein LOC109002431 [Juglans regia]
LOC108994404	108994404	3137.67	1223.33	29.0678	10.1947	2.01584	0.00189007	yes	up	PREDICTED: WAT1-related protein At5g47470-like [Juglans regia]
LOC109010102	109010102	197	92	2.76017	1.14901	1.83506	0.00190606	yes	up	PREDICTED: profilin-2 [Juglans regia]
LOC108983111	108983111	263.667	165.667	6.06771	3.44283	1.30853	0.00203266	yes	up	PREDICTED: uncharacterized protein LOC109014675 [Juglans regia]
LOC108981930	108981930	2346.33	1159.67	77.3892	33.7598	1.80497	0.00205279	yes	up	PREDICTED: phytosulfokines-like [Juglans regia]
LOC108988222	108988222	12554.7	5630	129.677	53.1258	1.72977	0.00222723	yes	up	PREDICTED: biotin carboxyl carrier protein of acetyl-CoA carboxylase 2, chloroplastic-like [Juglans regia]
LOC109004398	109004398	2147.33	662.333	25.5138	7.16355	2.30436	0.00224069	yes	up	PREDICTED: trans-resveratrol di-O-methyltransferase-like [Juglans regia]
LOC109011062	109011062	1299.67	745.667	10.0516	5.28709	1.35938	0.00224592	yes	up	PREDICTED: uncharacterized protein LOC108999450, partial [Juglans regia]
LOC109010097	109010097	1991.67	1401	29.0456	18.6132	1.08345	0.00235473	yes	up	PREDICTED: CASP-like protein 2A1 isoform X2 [Juglans regia];PREDICTED: CASP-like protein 2A1 isoform X1 [Juglans regia]
LOC109002621	109002621	111.333	12.6667	1.15365	0.115067	3.7003	0.00235475	yes	up	PREDICTED: uncharacterized protein LOC109002621 isoform X1 [Juglans regia]
LOC109013782	109013782	6967.33	4334.33	52.1226	29.4012	1.28991	0.00240487	yes	up	PREDICTED: uncharacterized protein LOC109013782 [Juglans regia]
LOC109011577	109011577	30.3333	4.66667	0.266348	0.031512	3.37913	0.00241247	yes	up	PREDICTED: probable aspartyl protease At4g16563 [Juglans regia]
LOC108996633	108996633	1275.33	537.333	9.8337	3.6657	2.07239	0.0024338	yes	up	PREDICTED: ninja-family protein AFP3-like [Juglans regia]
LOC109010930	109010930	1779.67	1165.33	9.54946	5.67123	1.23832	0.00246901	yes	up	PREDICTED: uncharacterized protein LOC109010930 [Juglans regia]
LOC109002882	109002882	640.667	457.333	10.3591	6.81742	1.04275	0.00247616	yes	up	PREDICTED: nodulin-related protein 1 [Juglans regia]
LOC108995508	108995508	1572.67	853.667	11.3343	5.42891	1.69491	0.00251495	yes	up	PREDICTED: phosphoglucomutase, cytoplasmic-like [Juglans regia]
LOC108994602	108994602	112	41.6667	0.622485	0.214924	1.94101	0.00254008	yes	up	PREDICTED: AT-hook motif nuclear-localized protein 28-like [Juglans regia]
LOC109014521	109014521	1075.67	375	10.709	3.39178	2.13682	0.00256749	yes	up	PREDICTED: zinc finger protein CONSTANS-LIKE 2-like [Juglans regia]
LOC108986188	108986188	638.333	476.333	4.42478	2.9824	1.00086	0.00264093	yes	up	PREDICTED: phosphomethylethanolamine N-methyltransferase-like [Juglans regia]
LOC108983914	108983914	2885.33	1778.67	34.0371	19.478	1.23448	0.00278375	yes	up	PREDICTED: gamma-glutamyl peptidase 5-like [Juglans regia]
LOC108982521	108982521	717.667	205.333	4.78935	1.21609	2.60641	0.00279562	yes	up	PREDICTED: protein prune homolog isoform X2 [Juglans regia]
LOC109006189	109006189	1278.33	920.667	7.32737	4.83013	1.06693	0.00281735	yes	up	PREDICTED: probable inactive receptor kinase At1g48480 [Juglans regia]
LOC109004085	109004085	11789.3	663	147.95	7.45583	4.7832	0.00297059	yes	up	PREDICTED: expansin-A1-like [Juglans regia]
LOC109006898	109006898	2101.33	1231.33	14.6471	8.01766	1.19425	0.00299408	yes	up	PREDICTED: uncharacterized protein LOC109006898 [Juglans regia]
LOC108991858	108991858	94	40.3333	0.70539	0.265935	1.89349	0.00302892	yes	up	PREDICTED: sister chromatid cohesion 1 protein 1 [Juglans regia]
LOC108991710	108991710	132.667	62.3333	0.491403	0.215047	1.60922	0.00306074	yes	up	PREDICTED: receptor-like serine/threonine-protein kinase ALE2 isoform X4 [Juglans regia];PREDICTED: receptor-like serine/threonine-protein kinase ALE2 isoform X1 [Juglans regia];PREDICTED: receptor-like serine/threonine-protein kinase ALE2 isoform X2 [Juglans regia]
LOC108980503	108980503	621.667	379.667	5.83067	3.24997	1.23382	0.00309176	yes	up	PREDICTED: F-box protein SKIP23-like [Juglans regia]
LOC109012892	109012892	33168.3	8293.33	274.344	59.5683	2.83329	0.00312054	yes	up	PREDICTED: NADP-dependent glyceraldehyde-3-phosphate dehydrogenase-like [Juglans regia]
LOC109007932	109007932	85.6667	23	1.60988	0.37325	2.7128	0.00314714	yes	up	PREDICTED: dirigent protein 19-like isoform X1 [Juglans regia]
LOC109019299	109019299	435.333	68	4.18943	0.62553	2.99202	0.00328972	yes	up	PREDICTED: uncharacterized protein LOC109019299 [Juglans regia]
LOC108980171	108980171	6.66667	0	0.0693925	0	6.02056	0.00334123	yes	up	PREDICTED: serine/threonine-protein phosphatase BSL1-like [Juglans regia]
LOC109011190	109011190	403	155.333	3.18557	1.0875	2.12916	0.00348604	yes	up	PREDICTED: probable receptor-like serine/threonine-protein kinase At4g34500 [Juglans regia]
LOC108996997	108996997	1341	985	18.0731	11.8438	1.1282	0.00370411	yes	up	PREDICTED: gamma-interferon-inducible lysosomal thiol reductase-like [Juglans regia]
LOC108993759	108993759	8069.33	2367.33	101.897	27.5977	2.25968	0.0038159	yes	up	PREDICTED: bidirectional sugar transporter SWEET4-like [Juglans regia]
LOC108993518	108993518	60977.7	42009	571.068	354.606	1.19744	0.00386679	yes	up	PREDICTED: thiamine thiazole synthase, chloroplastic-like [Juglans regia]
LOC108986998	108986998	1742.67	720	13.7251	4.90032	2.2338	0.00389911	yes	up	PREDICTED: AAA-ATPase At3g50940-like [Juglans regia]
LOC108982927	108982927	207.667	151.333	1.68637	1.10539	1.09769	0.00392178	yes	up	PREDICTED: B3 domain-containing protein Os01g0234100-like [Juglans regia]
LOC108983411	108983411	241	118	1.90161	0.831275	1.73005	0.00403984	yes	up	unnamed protein product [Coffea canephora]
LOC108979266	108979266	314.333	94	3.55209	0.992169	2.09796	0.00407503	yes	up	PREDICTED: photosystem I chlorophyll a/b-binding protein 6, chloroplastic [Juglans regia]
LOC108990337	108990337	12.3333	0	0.129037	0	6.73376	0.00416775	yes	up	PREDICTED: uncharacterized protein LOC108990337 [Juglans regia]
LOC108989107	108989107	224	68	1.85131	0.526896	2.03377	0.0042393	yes	up	PREDICTED: uncharacterized protein At5g64816-like isoform X3 [Juglans regia];PREDICTED: uncharacterized protein At5g64816-like isoform X1 [Juglans regia];PREDICTED: uncharacterized protein At5g64816-like isoform X2 [Juglans regia]
LOC108986464	108986464	7	0	0.0455577	0	6.02973	0.00426285	yes	up	PREDICTED: dynamin-related protein 1C-like [Juglans regia]
LOC109011274	109011274	318	112.333	1.47323	0.45458	2.29394	0.00442337	yes	up	PREDICTED: protein MALE DISCOVERER 1-like isoform X2 [Juglans regia];PREDICTED: protein MALE DISCOVERER 1-like isoform X1 [Juglans regia]
LOC109001699	109001699	3660.67	1798.33	34.0548	14.6549	1.90667	0.00445638	yes	up	PREDICTED: enoyl-[acyl-carrier-protein] reductase [NADH], chloroplastic-like [Juglans regia]
LOC108984460	108984460	618.667	126	5.05718	0.90053	3.13228	0.00446429	yes	up	PREDICTED: CBL-interacting serine/threonine-protein kinase 9 [Juglans regia]
LOC108991932	108991932	81	32	0.686792	0.252346	1.90559	0.00447354	yes	up	PREDICTED: RING-H2 finger protein ATL74-like [Juglans regia]
LOC109005241	109005241	310	144	2.47077	1.06272	1.66065	0.0044739	yes	up	PREDICTED: probable inactive purple acid phosphatase 16 isoform X1 [Juglans regia];PREDICTED: probable inactive purple acid phosphatase 16 isoform X2 [Juglans regia]
LOC108988887	108988887	881	659.667	5.54293	3.74851	1.07918	0.00466182	yes	up	PREDICTED: protein CYPRO4-like [Juglans regia]
LOC109002572	109002572	649	408	5.0762	2.86087	1.39761	0.00470928	yes	up	PREDICTED: E3 ubiquitin-protein ligase BOI-like [Juglans regia]
LOC109011127	109011127	576	209	2.97919	1.04004	1.69938	0.00474837	yes	up	PREDICTED: G-type lectin S-receptor-like serine/threonine-protein kinase CES101 [Juglans regia]
LOC109014610	109014610	106.333	12	1.29868	0.134957	3.55971	0.00487903	yes	up	PREDICTED: wall-associated receptor kinase 2-like [Juglans regia]
LOC109017682	109017682	409.667	128	6.14077	1.81404	2.01716	0.00514755	yes	up	PREDICTED: bifunctional epoxide hydrolase 2-like [Juglans regia]
LOC108995919	108995919	195986	41411	1796.54	332.356	3.2159	0.00515872	yes	up	PREDICTED: 11S globulin seed storage protein 2-like [Juglans regia]
LOC108980029	108980029	432	307.667	2.43048	1.54969	1.24834	0.00541586	yes	up	PREDICTED: flocculation protein FLO11-like [Juglans regia]
LOC108993506	108993506	3.49187e+06	1.06327e+06	73448.9	20920.4	2.13303	0.00557783	yes	up	PREDICTED: 2S sulfur-rich seed storage protein 2 [Juglans regia]
LOC109001413	109001413	329.667	156.333	1.52162	0.652885	1.71435	0.00560286	yes	up	PREDICTED: non-lysosomal glucosylceramidase-like isoform X1 [Juglans regia];PREDICTED: non-lysosomal glucosylceramidase-like isoform X2 [Juglans regia]
LOC109006044	109006044	12	0	0.10063	0	6.4408	0.00564818	yes	up	PREDICTED: F-box/kelch-repeat protein At3g24760-like [Juglans regia]
LOC108982687	108982687	272.667	53	2.09188	0.374251	2.94091	0.00570888	yes	up	PREDICTED: protein DETOXIFICATION 35 [Juglans regia]
LOC109014748	109014748	1608.67	1030.33	8.09788	4.748	1.24959	0.00585592	yes	up	PREDICTED: urease [Juglans regia]
LOC109007636	109007636	86.3333	23.3333	0.870411	0.205394	2.67037	0.00588302	yes	up	PREDICTED: uncharacterized protein LOC109007636 [Juglans regia]
LOC108999105	108999105	2067.33	642.667	12.8033	3.80966	1.95022	0.00594372	yes	up	PREDICTED: probable cyclic nucleotide-gated ion channel 16 [Juglans regia]
LOC108997636	108997636	116.667	19	0.876985	0.123633	3.6595	0.00594723	yes	up	PREDICTED: pyrophosphate--fructose 6-phosphate 1-phosphotransferase subunit beta [Juglans regia]
LOC108993959	108993959	119	38.6667	1.78031	0.499366	2.50371	0.00602555	yes	up	PREDICTED: WUSCHEL-related homeobox 3-like [Juglans regia]
LOC109002757	109002757	301.333	85	1.8086	0.439583	2.74209	0.00605312	yes	up	PREDICTED: probable glycosyltransferase At5g03795 [Juglans regia]
LOC109002654	109002654	163.667	103.667	1.32566	0.770842	1.21513	0.00633371	yes	up	PREDICTED: fasciclin-like arabinogalactan protein 4 [Juglans regia]
LOC109007871	109007871	1272	404	9.28387	2.65975	2.31182	0.00655439	yes	up	PREDICTED: ATP-dependent 6-phosphofructokinase 6-like [Juglans regia]
LOC109010859	109010859	8719.33	3144.67	58.515	19.1266	2.11823	0.00665914	yes	up	PREDICTED: plastidial pyruvate kinase 2 [Juglans regia]
LOC108999608	108999608	457.667	268.667	3.31112	1.7581	1.40168	0.00669053	yes	up	PREDICTED: uncharacterized protein LOC108999608, partial [Juglans regia]
LOC109005942	109005942	12460.7	5672.67	219.957	87.4045	2.02392	0.00685844	yes	up	PREDICTED: acyl carrier protein 1, chloroplastic-like isoform X2 [Juglans regia];PREDICTED: acyl carrier protein 1, chloroplastic-like isoform X1 [Juglans regia]
LOC108995489	108995489	8690.33	989.667	103.335	9.92923	4.19065	0.00687592	yes	up	PREDICTED: expansin-A1-like [Juglans regia]
LOC109013885	109013885	2922.33	1724	17.288	9.37103	1.34564	0.00695703	yes	up	PREDICTED: probable indole-3-acetic acid-amido synthetase GH3.1 [Juglans regia]
LOC109007078	109007078	2030	1324	26.5397	15.216	1.43178	0.00720979	yes	up	PREDICTED: peroxidase 43 isoform X1 [Juglans regia]
LOC109010990	109010990	490	348	10.3398	6.68619	1.01747	0.00744314	yes	up	PREDICTED: RNA polymerase II transcription factor B subunit 5 [Juglans regia]
LOC109007857	109007857	4743.67	3905.33	30.1128	22.2162	1.01718	0.00746632	yes	up	PREDICTED: NADP-dependent malic enzyme [Juglans regia]
LOC108998411	108998411	2545.67	1326.33	16.8236	8.3508	1.24155	0.00752239	yes	up	PREDICTED: cysteine protease ATG4-like [Juglans regia]
LOC109012168	109012168	1226	564.333	9.54801	4.0486	1.6576	0.00752423	yes	up	PREDICTED: endoglucanase 25-like [Juglans regia]
LOC109006139	109006139	151	108.333	0.690771	0.444699	1.2018	0.00774202	yes	up	PREDICTED: homeobox-leucine zipper protein HDG5-like, partial [Juglans regia]
LOC108994690	108994690	874.667	509.333	6.7431	3.65384	1.24102	0.00789505	yes	up	PREDICTED: aspartic proteinase Asp1-like [Juglans regia]
LOC109013467	109013467	2347.33	1834.33	18.1997	12.8768	1.05896	0.00796492	yes	up	PREDICTED: squalene monooxygenase-like [Juglans regia]
LOC109019319	109019319	342.333	92.3333	3.70831	0.85199	2.82139	0.0082421	yes	up	PREDICTED: ACT domain-containing protein ACR11-like isoform X2 [Juglans regia];PREDICTED: ACT domain-containing protein ACR11-like isoform X3 [Juglans regia]
LOC109012768	109012768	468.667	201.667	2.09778	0.862948	1.54639	0.00826552	yes	up	PREDICTED: oxysterol-binding protein-related protein 1C-like isoform X1 [Juglans regia];PREDICTED: oxysterol-binding protein-related protein 1C-like isoform X3 [Juglans regia]
LOC108992163	108992163	1915.33	1368	8.79459	5.66838	1.12299	0.00840226	yes	up	PREDICTED: TPR repeat-containing thioredoxin TTL1-like [Juglans regia]
LOC109012874	109012874	582	372	5.27956	3.06879	1.21665	0.00851644	yes	up	PREDICTED: probable 3-hydroxyisobutyrate dehydrogenase, mitochondrial isoform X1 [Juglans regia];PREDICTED: probable 3-hydroxyisobutyrate dehydrogenase, mitochondrial isoform X2 [Juglans regia]
LOC108999198	108999198	26	0	0.246172	0	7.84311	0.00871753	yes	up	PREDICTED: RING-H2 finger protein ATL46-like [Juglans regia]
LOC109013502	109013502	1267.67	881.333	9.59978	6.06101	1.17131	0.00888589	yes	up	PREDICTED: fasciclin-like arabinogalactan protein 17 [Juglans regia]
LOC108982051	108982051	24	2.33333	0.142871	0.0122737	4.2455	0.00903366	yes	up	PREDICTED: glycerol-3-phosphate dehydrogenase [NAD(+)] GPDHC1, cytosolic [Juglans regia]
LOC109019134	109019134	1005.67	162.333	11.4037	1.83186	2.65897	0.00912538	yes	up	PREDICTED: endochitinase 2-like [Juglans regia]
LOC108990504	108990504	7414	4223	63.412	32.0556	1.6265	0.0091669	yes	up	PREDICTED: IAA-amino acid hydrolase ILR1-like [Juglans regia]
LOC109009452	109009452	130.667	45	1.21155	0.366059	2.43529	0.00929751	yes	up	PREDICTED: putative receptor-like protein kinase At4g00960 [Juglans regia]
LOC108996041	108996041	1.04454e+06	406236	9080.5	3072.7	2.27299	0.00929968	yes	up	PREDICTED: legumin A-like [Juglans regia]
LOC108995042	108995042	16452	9252.33	299.822	151.759	1.5177	0.00939653	yes	up	PREDICTED: acyl carrier protein 1, chloroplastic-like [Juglans regia]
LOC109012895	109012895	157.333	81.6667	0.9246	0.435458	1.62148	0.00940038	yes	up	PREDICTED: uncharacterized protein LOC109012895 isoform X1 [Juglans regia];PREDICTED: uncharacterized protein LOC109012895 isoform X2 [Juglans regia]
LOC118344746	118344746	201	135.667	4.71278	2.92219	1.14741	0.00963223	yes	up
LOC108984621	108984621	19.6667	0	0.173057	0	7.57065	0.00963397	yes	up	PREDICTED: abscisic acid 8'-hydroxylase 4-like [Juglans regia]
LOC109010145	109010145	65.3333	0	1.3142	0	8.74068	0.00972532	yes	up	PREDICTED: long chain acyl-CoA synthetase 3 [Juglans regia]
LOC109012462	109012462	2009.67	1396.33	17.3799	10.8265	1.20712	0.00992278	yes	up	PREDICTED: uncharacterized protein LOC109012462 [Juglans regia]
LOC108998331	108998331	2268.33	1555.33	24.3565	15.0264	1.26713	0.00995849	yes	up	PREDICTED: phosphatidylcholine:diacylglycerol cholinephosphotransferase 1-like [Juglans regia]
LOC108989769	108989769	1157.67	469.667	16.4365	6.17308	1.74452	0.0101096	yes	up	PREDICTED: probable caffeoyl-CoA O-methyltransferase At4g26220 isoform X2 [Juglans regia]
LOC108988255	108988255	579	186	5.90646	1.64319	2.47566	0.0102426	yes	up	PREDICTED: alpha-1,4-glucan-protein synthase [UDP-forming] 2-like [Juglans regia]
LOC108997964	108997964	1152.33	446.667	4.69656	1.58691	2.32043	0.010434	yes	up	PREDICTED: auxin response factor 4-like, partial [Juglans regia]
LOC109022019	109022019	68.3333	13	0.717341	0.117554	3.41572	0.0104578	yes	up	PREDICTED: haloacid dehalogenase-like hydrolase domain-containing protein At4g39970 isoform X1 [Juglans regia]
LOC109021272	109021272	267	77	2.61203	0.699548	2.24283	0.0104597	yes	up	PREDICTED: cytochrome P450 89A2-like [Juglans regia]
LOC108990400	108990400	2791.33	1537.67	21.4166	10.5364	1.60661	0.0105106	yes	up	PREDICTED: probable serine/threonine-protein kinase At1g01540 isoform X4 [Juglans regia]
LOC109006325	109006325	393.667	276.667	6.02054	3.88761	1.02524	0.010531	yes	up	PREDICTED: NAD(P)H-quinone oxidoreductase subunit T, chloroplastic [Juglans regia]
LOC108987801	108987801	992	635	4.86299	2.88006	1.13004	0.010594	yes	up	PREDICTED: probable glycosyltransferase STELLO1 [Juglans regia]
LOC118345731	118345731	121.667	26.3333	1.37325	0.292452	2.24428	0.0108578	yes	up	PREDICTED: endochitinase 2-like [Juglans regia]
LOC109007785	109007785	12352.3	7108	107.132	54.1433	1.63677	0.011	yes	up	PREDICTED: fructose-bisphosphate aldolase 3, chloroplastic [Juglans regia]
LOC109008607	109008607	344.667	139.667	2.89531	1.06543	1.92101	0.0111569	yes	up	PREDICTED: BAG family molecular chaperone regulator 1-like [Juglans regia]
LOC108995678	108995678	673.667	439.667	7.10347	4.17727	1.2396	0.0114678	yes	up	PREDICTED: beta carbonic anhydrase 5, chloroplastic-like isoform X1 [Juglans regia];PREDICTED: beta carbonic anhydrase 5, chloroplastic-like isoform X2 [Juglans regia];PREDICTED: beta carbonic anhydrase 5, chloroplastic-like isoform X3 [Juglans regia]
LOC108998621	108998621	137.333	38.3333	2.90486	0.722867	2.55612	0.0115387	yes	up	PREDICTED: actin-depolymerizing factor 7 [Juglans regia]
LOC108996625	108996625	541.667	315.333	3.95135	2.11955	1.35375	0.0116015	yes	up	PREDICTED: UNC93-like protein 1 [Juglans regia]
LOC108995632	108995632	1914.33	1167	10.2901	5.60927	1.42498	0.0117184	yes	up	PREDICTED: putative chloride channel-like protein CLC-g [Juglans regia]
LOC108983840	108983840	290.333	156.667	2.49551	1.27111	1.33069	0.012382	yes	up	PREDICTED: serine/threonine-protein kinase SAPK7-like [Juglans regia]
LOC108983259	108983259	60.3333	29.6667	0.764481	0.327352	1.83108	0.0124235	yes	up	PREDICTED: uncharacterized protein LOC108983259 [Juglans regia]
LOC108983131	108983131	1207	702	10.1142	5.27218	1.51677	0.0125766	yes	up	PREDICTED: amino acid permease 6-like [Juglans regia]
LOC109020083	109020083	377.333	124	4.3006	1.32249	1.96292	0.0126021	yes	up	PREDICTED: uncharacterized protein LOC109020083 [Juglans regia]
LOC109012205	109012205	23908.7	15197.3	321.917	185.445	1.25734	0.0126049	yes	up	PREDICTED: probable aquaporin TIP3-2 [Juglans regia]
LOC108981916	108981916	307	216.333	1.87159	1.16457	1.20061	0.012889	yes	up	PREDICTED: E3 ubiquitin-protein ligase COP1-like [Juglans regia]
LOC108982003	108982003	70.3333	22.3333	1.12079	0.300049	2.48628	0.0129886	yes	up	PREDICTED: uncharacterized protein LOC108982003 isoform X1 [Juglans regia]
LOC109013246	109013246	1167	731	16.4898	9.08409	1.49146	0.0130413	yes	up	PREDICTED: uncharacterized protein LOC109013246 [Juglans regia]
LOC109022071	109022071	184.333	67.3333	1.40829	0.476132	1.87997	0.0130988	yes	up	PREDICTED: probable N-acetyltransferase HLS1 [Juglans regia]
LOC109018861	109018861	1344	640.667	21.3761	9.50562	1.45944	0.0133131	yes	up	PREDICTED: profilin-4 [Juglans regia]
LOC108984730	108984730	480	285.333	6.0677	3.30373	1.40541	0.0134255	yes	up	PREDICTED: uncharacterized protein LOC108984730 isoform X1 [Juglans regia]
LOC109006343	109006343	10384	5421.67	97.4908	46.357	1.5021	0.0134527	yes	up	PREDICTED: putative 12-oxophytodienoate reductase 11 [Juglans regia]
LOC108997244	108997244	353	201.667	4.36482	2.23109	1.56081	0.0135415	yes	up	PREDICTED: syntaxin-22-like [Juglans regia]
LOC109007434	109007434	36	19.6667	0.88315	0.428444	1.50922	0.0135547	yes	up	PREDICTED: uncharacterized protein LOC109016994 [Juglans regia]
LOC109006207	109006207	43	15.3333	0.822935	0.278571	1.80113	0.0136287	yes	up	PREDICTED: glutathione S-transferase T3-like [Juglans regia]
LOC109005590	109005590	331.333	151	1.73004	0.725368	1.69486	0.0136367	yes	up	PREDICTED: cation/H(+) antiporter 18-like [Juglans regia]
LOC108991986	108991986	110.667	19.3333	0.600347	0.0899413	3.47082	0.0137975	yes	up	PREDICTED: G-type lectin S-receptor-like serine/threonine-protein kinase At2g19130 [Juglans regia]
LOC108990265	108990265	2132.67	1120	17.5926	8.18412	1.72281	0.0138694	yes	up	PREDICTED: 3-oxoacyl-[acyl-carrier-protein] synthase I, chloroplastic [Juglans regia]
LOC108989648	108989648	277.333	98.3333	2.52913	0.777147	2.35296	0.0139626	yes	up	PREDICTED: phosphatidylinositol transfer protein 1-like isoform X1 [Juglans regia]
LOC108991288	108991288	38.6667	5.33333	0.285904	0.0336927	3.44826	0.0141767	yes	up	PREDICTED: 3-epi-6-deoxocathasterone 23-monooxygenase [Juglans regia]
LOC108982890	108982890	588.333	395.667	7.7314	4.55258	1.44905	0.0142074	yes	up	PREDICTED: PLASMODESMATA CALLOSE-BINDING PROTEIN 3-like [Juglans regia]
LOC109002007	109002007	106.333	61	0.694944	0.356054	1.39172	0.0142816	yes	up	PREDICTED: WAS/WASL-interacting protein family member 3 [Juglans regia]
LOC108996626	108996626	185.667	87.3333	1.38624	0.59731	1.63105	0.0144061	yes	up	PREDICTED: cytochrome P450 89A2-like [Juglans regia]
LOC108983025	108983025	8.33333	0	0.0904983	0	6.21513	0.0144541	yes	up	PREDICTED: ribonuclease 3-like protein 3 [Juglans regia]
LOC109010729	109010729	86.3333	24	0.385219	0.0926143	2.68184	0.0147519	yes	up	PREDICTED: cellulose synthase A catalytic subunit 4 [UDP-forming]-like [Juglans regia]
LOC108985532	108985532	1697.67	1098.33	14.4573	8.42268	1.32774	0.0149977	yes	up	PREDICTED: protein WVD2-like 3 [Juglans regia]
LOC109007045	109007045	2547.67	1346.33	55.286	25.1501	1.83354	0.0150839	yes	up	PREDICTED: basic blue protein-like [Juglans regia]
LOC108994517	108994517	1604	841.333	11.0329	5.22305	1.61849	0.0151444	yes	up	PREDICTED: uncharacterized protein LOC108994517 [Juglans regia]
LOC108994967	108994967	96.3333	27.6667	0.830325	0.208306	2.59587	0.0152686	yes	up	PREDICTED: receptor-like protein kinase FERONIA [Juglans regia]
LOC109016275	109016275	1623.33	1158	18.2246	11.6704	1.18172	0.0153714	yes	up	PREDICTED: probable aldo-keto reductase 1 [Juglans regia]
LOC108996994	108996994	1219.67	635.667	11.2255	5.13415	1.78357	0.0154319	yes	up	PREDICTED: uncharacterized protein LOC108996994 [Juglans regia]
LOC108988699	108988699	1285.33	883.667	14.536	9.11273	1.13317	0.0155228	yes	up	PREDICTED: uncharacterized protein LOC108988699 [Juglans regia]
LOC109004659	109004659	211.667	74	1.34188	0.457397	1.66793	0.0156713	yes	up	PREDICTED: probable glucan 1,3-beta-glucosidase A isoform X1 [Juglans regia];PREDICTED: probable glucan 1,3-beta-glucosidase A isoform X2 [Juglans regia]
LOC109010700	109010700	1439	951.333	20.7755	12.7887	1.03392	0.0160618	yes	up	PREDICTED: cold-regulated 413 plasma membrane protein 2-like [Juglans regia]
LOC109022184	109022184	88.6667	62.3333	0.579453	0.361771	1.21883	0.016146	yes	up	PREDICTED: protein trichome birefringence-like 23 [Juglans regia]
LOC108996183	108996183	5667	2927.67	138.565	64.8895	1.65651	0.0162391	yes	up	PREDICTED: snakin-1-like [Juglans regia]
LOC108996429	108996429	435.333	315	5.48471	3.53756	1.17866	0.0163997	yes	up	PREDICTED: uncharacterized protein LOC108996429 [Juglans regia]
LOC108987534	108987534	3769	1566.33	91.7317	33.0433	2.23736	0.0165092	yes	up	PREDICTED: defensin-like protein 1 [Juglans regia]
LOC108984475	108984475	234	24.3333	2.08824	0.209814	3.35443	0.0168966	yes	up	PREDICTED: uncharacterized protein LOC108984475 [Juglans regia]
LOC108998076	108998076	199.667	61	2.20963	0.6114	2.28138	0.016991	yes	up	PREDICTED: protein SRG1-like [Juglans regia]
LOC108992497	108992497	619.667	318.667	3.43285	1.61244	1.48407	0.0172751	yes	up	PREDICTED: transcription factor TCP4-like [Juglans regia]
LOC118349047	118349047	181.333	73.6667	3.86025	1.42779	2.01435	0.0176331	yes	up	PREDICTED: uncharacterized protein LOC109005931 [Juglans regia]
LOC108985150	108985150	1783	1363.67	11.6843	7.94421	1.1832	0.0177668	yes	up	PREDICTED: protein WVD2-like 6 [Juglans regia]
LOC109009591	109009591	202	91.6667	1.25047	0.507565	1.94728	0.0178008	yes	up	PREDICTED: cryptochrome DASH, chloroplastic/mitochondrial [Juglans regia]
LOC109001059	109001059	6.66667	0	0.0705823	0	5.59918	0.0178579	yes	up	PREDICTED: meiotic recombination protein SPO11-2 [Juglans regia]
LOC108989734	108989734	124.667	80.3333	1.1677	0.672794	1.39096	0.0179805	yes	up	PREDICTED: uncharacterized protein LOC108989734 [Juglans regia]
LOC108982360	108982360	1796	605	8.31397	2.40009	2.59946	0.0180202	yes	up	PREDICTED: beta-galactosidase 3-like [Juglans regia]
LOC109006229	109006229	262.333	179.667	1.42857	0.886098	1.21412	0.0180616	yes	up	PREDICTED: uncharacterized protein LOC109006229 [Juglans regia]
LOC108991233	108991233	94.6667	29	0.571303	0.152374	2.56568	0.0183765	yes	up	PREDICTED: ATP-dependent 6-phosphofructokinase 5, chloroplastic-like isoform X1 [Juglans regia];PREDICTED: ATP-dependent 6-phosphofructokinase 5, chloroplastic-like isoform X2 [Juglans regia]
LOC108979560	108979560	232.667	97.3333	1.52696	0.565644	2.1536	0.0187137	yes	up	PREDICTED: uncharacterized protein LOC108979560 [Juglans regia]
LOC108986750	108986750	1178.67	695	8.30565	4.34825	1.58894	0.0188752	yes	up	PREDICTED: dihydrolipoyllysine-residue acetyltransferase component 5 of pyruvate dehydrogenase complex, chloroplastic [Juglans regia]
LOC108989851	108989851	659.333	286.667	5.4059	2.10735	1.91795	0.0189114	yes	up	PREDICTED: uncharacterized protein LOC108989851 [Juglans regia]
LOC108986986	108986986	2686	2170.33	22.4007	15.9331	1.07573	0.0195501	yes	up	PREDICTED: squalene synthase-like [Juglans regia]
LOC109014252	109014252	720	436	5.12636	2.76571	1.43853	0.0195658	yes	up	PREDICTED: putative beta-glucosidase 41 isoform X1 [Juglans regia]
LOC108987634	108987634	3524	2477	33.2594	21.5491	1.05391	0.0197099	yes	up	PREDICTED: uncharacterized protein LOC108987634 [Juglans regia]
LOC108989518	108989518	358	152.333	0.781815	0.309352	1.70322	0.0199822	yes	up	PREDICTED: protein TSS [Juglans regia]
LOC109017762	109017762	2748.67	1207.33	39.2515	16.5403	1.48231	0.020046	yes	up	PREDICTED: PLAT domain-containing protein 2-like [Juglans regia]
LOC109007141	109007141	7318.67	4478.67	47.4876	26.1589	1.36948	0.0203379	yes	up	PREDICTED: biotin carboxylase 1, chloroplastic isoform X2 [Juglans regia];PREDICTED: biotin carboxylase 1, chloroplastic isoform X1 [Juglans regia];PREDICTED: biotin carboxylase 1, chloroplastic isoform X3 [Juglans regia]
LOC108991609	108991609	20.3333	3	0.42059	0.05429	3.7299	0.0204608	yes	up	PREDICTED: uncharacterized protein LOC108991609 [Juglans regia]
LOC108998294	108998294	1699	852.667	17.7132	7.82443	1.81011	0.0206184	yes	up	PREDICTED: oleoyl-acyl carrier protein thioesterase 1, chloroplastic-like [Juglans regia]
LOC108983001	108983001	1906.33	1355.67	18.3216	11.7847	1.11443	0.0207403	yes	up	PREDICTED: inositol 3-kinase-like [Juglans regia]
LOC108996966	108996966	2517.33	1287.67	19.643	9.08268	1.69708	0.0215454	yes	up	PREDICTED: alanine--glyoxylate aminotransferase 2 homolog 2, mitochondrial-like [Juglans regia]
LOC108995110	108995110	42.3333	3.33333	0.259967	0.0160119	4.68404	0.0216858	yes	up	PREDICTED: lactosylceramide 4-alpha-galactosyltransferase-like [Juglans regia]
LOC109002652	109002652	692	556	6.49312	4.7226	1.00532	0.0218171	yes	up	PREDICTED: ENTH domain-containing protein C794.11c-like [Juglans regia]
LOC109005010	109005010	1998.33	1304.67	23.5732	14.2141	1.09794	0.0219064	yes	up	PREDICTED: uncharacterized protein LOC109005010 isoform X1 [Juglans regia]
LOC109015174	109015174	233	157	6.9761	4.30226	1.07016	0.0219099	yes	up	PREDICTED: uncharacterized protein LOC109015174 [Juglans regia]
LOC109008176	109008176	377.667	147.667	2.84052	0.964586	2.28328	0.0220101	yes	up	PREDICTED: putative receptor-like protein kinase At4g00960 [Juglans regia]
LOC108979677	108979677	582	279	4.05628	1.67028	2.00575	0.022444	yes	up	PREDICTED: pyruvate kinase 1, cytosolic isoform X2 [Juglans regia];PREDICTED: pyruvate kinase 1, cytosolic isoform X1 [Juglans regia]
LOC109004121	109004121	577.333	351	2.96541	1.68116	1.17131	0.0228818	yes	up	PREDICTED: VIN3-like protein 1 isoform X1 [Juglans regia];PREDICTED: VIN3-like protein 1 isoform X2 [Juglans regia]
LOC108990436	108990436	465.333	225	2.25385	0.950844	1.9846	0.0229845	yes	up	PREDICTED: filament-like plant protein isoform X1 [Juglans regia]
LOC109004701	109004701	227.667	77	1.72154	0.552915	1.79916	0.0230213	yes	up	PREDICTED: uncharacterized protein LOC108999052 [Juglans regia]
LOC108984416	108984416	136.667	93.3333	1.32393	0.819163	1.18253	0.0230519	yes	up	PREDICTED: RHOMBOID-like protein 2 [Juglans regia]
LOC108998816	108998816	2736	1087.33	23.9356	8.98776	1.69568	0.0231729	yes	up	PREDICTED: protein DETOXIFICATION 2-like isoform X1 [Juglans regia];PREDICTED: protein DETOXIFICATION 2-like isoform X2 [Juglans regia];PREDICTED: protein DETOXIFICATION 2-like isoform X3 [Juglans regia]
LOC108993428	108993428	561.333	349.667	3.4442	1.98395	1.18094	0.0233323	yes	up	PREDICTED: rop guanine nucleotide exchange factor 1-like [Juglans regia]
LOC108986754	108986754	458	152.667	3.48992	0.986995	2.63239	0.023415	yes	up	PREDICTED: dihydrolipoyllysine-residue acetyltransferase component 4 of pyruvate dehydrogenase complex, chloroplastic-like [Juglans regia]
LOC108999226	108999226	8682.67	5941	115.94	73.1521	1.03678	0.0234995	yes	up	Ubiquitin-conjugating enzyme E2 2, partial [Mucuna pruriens]
LOC109019698	109019698	1491	471.333	20.4077	6.18465	2.00309	0.0238127	yes	up	PREDICTED: uncharacterized protein LOC109019698 [Juglans regia]
LOC109012585	109012585	108	78	0.546193	0.360967	1.01431	0.0240143	yes	up	PREDICTED: transcription factor TCP4-like [Juglans regia]
LOC108982706	108982706	137.667	62.6667	1.1088	0.466661	1.65006	0.0242094	yes	up	PREDICTED: zinc finger protein 8-like isoform X1 [Juglans regia];PREDICTED: zinc finger protein 8-like isoform X2 [Juglans regia]
LOC108993073	108993073	1282	822	19.4281	11.3654	1.21144	0.0242819	yes	up	PREDICTED: uncharacterized protein LOC109013465 [Juglans regia]
LOC108985076	108985076	666.667	510.333	6.44827	4.32744	1.18598	0.0243023	yes	up	PREDICTED: hydroxyacylglutathione hydrolase 2, mitochondrial-like [Juglans regia]
LOC109004195	109004195	3353.67	1650.67	16.9661	7.34185	1.87031	0.0245711	yes	up	acetyl-CoA carboxylase submit alpha-CT [Juglans regia]
LOC109013099	109013099	234.667	92.6667	0.767632	0.261621	2.30509	0.0246182	yes	up	PREDICTED: intracellular protein transport protein USO1-like [Juglans regia]
LOC109002337	109002337	499.333	165	5.05433	1.59838	1.79197	0.0247843	yes	up	PREDICTED: 2-hydroxyisoflavanone dehydratase-like [Juglans regia]
LOC108981807	108981807	2027.33	1189.33	11.0294	5.7189	1.4889	0.0248628	yes	up	PREDICTED: uncharacterized protein LOC108981807 isoform X1 [Juglans regia];PREDICTED: uncharacterized protein LOC108981807 isoform X2 [Juglans regia]
LOC109007348	109007348	47.3333	8.66667	0.348825	0.0607466	2.62078	0.0249998	yes	up	PREDICTED: uncharacterized protein LOC109007348 isoform X1 [Juglans regia]
LOC108989032	108989032	3449.33	2596	23.1073	15.7222	1.00895	0.025278	yes	up	PREDICTED: squalene epoxidase 3-like [Juglans regia]
LOC109019101	109019101	452.333	176	6.32109	2.27044	1.75841	0.0253092	yes	up	PREDICTED: uncharacterized protein LOC109019101 [Juglans regia]
LOC118349160	118349160	147.333	48.3333	11.0647	3.29675	2.34928	0.0255557	yes	up	hypothetical protein PRUPE_2G226800 [Prunus persica]
LOC108985996	108985996	1482	990.667	11.347	6.93069	1.13841	0.0256933	yes	up	PREDICTED: cytokinin dehydrogenase 7 [Juglans regia]
LOC109021468	109021468	890.333	433.333	13.1402	6.0127	1.54376	0.0257017	yes	up	PREDICTED: defensin-like protein 1 isoform X1 [Juglans regia]
LOC108994147	108994147	97.6667	55.6667	1.40834	0.698553	1.55283	0.025707	yes	up	PREDICTED: RING-H2 finger protein ATL5-like [Juglans regia]
LOC109009433	109009433	322	217	3.6162	2.25562	1.0678	0.0259556	yes	up	PREDICTED: U-box domain-containing protein 25 [Juglans regia]
LOC108986609	108986609	503	233.667	3.94048	1.72056	1.48368	0.0261443	yes	up	PREDICTED: uncharacterized protein LOC108986609 [Juglans regia]
LOC109010479	109010479	22177	14295.3	274.012	164.736	1.1977	0.0266456	yes	up	PREDICTED: stem-specific protein TSJT1-like isoform X2 [Juglans regia];PREDICTED: stem-specific protein TSJT1-like isoform X1 [Juglans regia]
LOC108981578	108981578	192.667	144	3.19287	2.12493	1.22701	0.0280148	yes	up	PREDICTED: uncharacterized protein LOC108981578 [Juglans regia]
LOC108985877	108985877	787.667	639.333	23.7058	17.0067	1.05804	0.02853	yes	up	PREDICTED: uncharacterized protein LOC108985877 [Juglans regia]
LOC118344136	118344136	157.333	33.3333	11.8092	2.38349	2.75259	0.028786	yes	up	hypothetical protein MANES_11G047200 [Manihot esculenta]
LOC109016764	109016764	20.6667	6.33333	0.454655	0.119791	2.41055	0.0287955	yes	up	PREDICTED: delta(7)-sterol-C5(6)-desaturase-like isoform X2 [Juglans regia]
LOC108994835	108994835	1094.33	895	6.79626	4.92579	1.04412	0.0290727	yes	up	PREDICTED: glyoxysomal fatty acid beta-oxidation multifunctional protein MFP-a-like [Juglans regia]
LOC109019941	109019941	550.667	413.333	2.18102	1.46952	1.05442	0.029208	yes	up	PREDICTED: myosin-binding protein 3-like isoform X1 [Juglans regia]
LOC118348548	118348548	68.6667	18.3333	5.13853	1.23638	2.58288	0.0294168	yes	up	hypothetical protein MANES_11G047200 [Manihot esculenta]
LOC109012321	109012321	132	35	0.904061	0.212183	2.66803	0.0296414	yes	up	PREDICTED: protein NRT1/ PTR FAMILY 5.4-like isoform X2 [Juglans regia];PREDICTED: protein NRT1/ PTR FAMILY 5.4-like isoform X1 [Juglans regia]
LOC109003284	109003284	24447	18238.3	208.579	138.995	1.07828	0.0297023	yes	up	PREDICTED: serine carboxypeptidase-like [Juglans regia]
LOC109010118	109010118	519	236.333	5.49638	2.1285	2.16717	0.0298948	yes	up	PREDICTED: glyceraldehyde-3-phosphate dehydrogenase, cytosolic [Juglans regia]
LOC109021747	109021747	344	118.667	2.95781	0.885501	2.55277	0.0299334	yes	up	PREDICTED: probable fructokinase-6, chloroplastic [Juglans regia]
LOC108986659	108986659	366.333	216	2.63778	1.40605	1.38593	0.0299471	yes	up	PREDICTED: root phototropism protein 2 [Juglans regia]
LOC118344745	118344745	233.667	119.667	2.6084	1.26751	1.37699	0.0299926	yes	up	Pectate lyase [Actinidia chinensis var. chinensis];hypothetical protein CDL15_Pgr014866 [Punica granatum]
LOC109002916	109002916	1121.67	500.333	7.64509	3.18924	1.51385	0.0301131	yes	up	PREDICTED: 4-coumarate--CoA ligase-like 5 [Juglans regia]
LOC109009447	109009447	944.667	693	19.002	12.642	1.05936	0.0302219	yes	up	PREDICTED: transmembrane protein 230-like [Juglans regia]
LOC108983545	108983545	2630.67	1445.33	49.5267	25.0604	1.39902	0.0307418	yes	up	PREDICTED: uncharacterized protein LOC108983545 [Juglans regia]
LOC108991158	108991158	274	184.333	3.09158	1.89774	1.16562	0.0307918	yes	up	PREDICTED: uncharacterized methyltransferase At1g78140, chloroplastic isoform X1 [Juglans regia]
LOC108991409	108991409	55.6667	15.3333	0.606471	0.141314	2.88322	0.0310389	yes	up	PREDICTED: uncharacterized protein LOC109020193 [Juglans regia]
LOC118346108	118346108	5826.33	2153.33	105.467	36.7868	1.82382	0.0311398	yes	up	PREDICTED: uncharacterized protein LOC109019698 [Juglans regia]
LOC109012706	109012706	915	580	6.42165	3.78819	1.07565	0.0316485	yes	up	PREDICTED: basic leucine zipper 61-like [Juglans regia]
LOC108980458	108980458	169.667	51.6667	2.926	0.763333	2.55305	0.0319787	yes	up	PREDICTED: peptidyl-prolyl cis-trans isomerase FKBP16-3, chloroplastic-like [Juglans regia]
LOC108995903	108995903	406	323.333	4.78132	3.42147	1.07844	0.0320775	yes	up	PREDICTED: cysteine-rich repeat secretory protein 56 [Juglans regia]
LOC108993146	108993146	363.333	220.667	3.35382	1.85175	1.32661	0.0321975	yes	up	PREDICTED: uncharacterized protein LOC108993146 [Juglans regia]
LOC118343777	118343777	440	224	4.44512	2.00779	1.65266	0.0322015	yes	up	PREDICTED: uncharacterized protein LOC108981807 isoform X1 [Juglans regia]
LOC109002332	109002332	1317.33	749.667	9.73625	5.01474	1.38172	0.0322848	yes	up	PREDICTED: asparagine synthetase [glutamine-hydrolyzing] [Juglans regia]
LOC108998458	108998458	335.333	138	3.08339	1.14101	1.98175	0.0324107	yes	up	PREDICTED: UDP-glucose iridoid glucosyltransferase-like isoform X1 [Juglans regia];PREDICTED: UDP-glucose iridoid glucosyltransferase-like isoform X2 [Juglans regia]
LOC108993410	108993410	1978.33	1136	11.3782	5.98001	1.28963	0.0324355	yes	up	PREDICTED: F-box/LRR-repeat protein 10-like [Juglans regia]
LOC108983269	108983269	3136.33	1740.33	25.1823	12.19	1.74967	0.0325843	yes	up	PREDICTED: pyruvate dehydrogenase E1 component subunit beta-3, chloroplastic [Juglans regia]
LOC108988734	108988734	552.667	408.333	2.49557	1.6774	1.04785	0.0327921	yes	up	PREDICTED: probable xyloglucan glycosyltransferase 5 [Juglans regia]
LOC108987563	108987563	224.667	126.667	3.03592	1.57725	1.37749	0.0332281	yes	up	PREDICTED: uncharacterized protein LOC108987563 [Juglans regia]
LOC118343686	118343686	2118.33	1523.67	12.9092	8.3505	1.12762	0.0332647	yes	up	PREDICTED: CBL-interacting serine/threonine-protein kinase 23-like isoform X6 [Juglans regia]
LOC118349317	118349317	258.333	51.6667	2.66332	0.489681	2.88051	0.0332836	yes	up	PREDICTED: LOW QUALITY PROTEIN: spermidine hydroxycinnamoyl transferase [Juglans regia]
LOC108989690	108989690	79	44	2.92043	1.45694	1.41478	0.033625	yes	up
LOC108989469	108989469	3611.67	2293	21.9964	12.8248	1.21564	0.0336816	yes	up	PREDICTED: pyruvate kinase isozyme A, chloroplastic-like [Juglans regia]
LOC108983705	108983705	129.333	19.3333	7.64112	1.02048	3.2814	0.0336888	yes	up	PREDICTED: vacuolar protein sorting-associated protein 2 homolog 3 [Juglans regia]
LOC108989296	108989296	4.05426e+06	2052370	35631.6	16773.8	1.47089	0.0341877	yes	up	PREDICTED: 11S globulin seed storage protein 2-like [Juglans regia]
LOC108983699	108983699	99	32.3333	0.661378	0.193885	2.36916	0.0341915	yes	up	PREDICTED: uncharacterized protein LOC108983699 [Juglans regia]
LOC109013231	109013231	397.667	263	2.22686	1.37616	1.04203	0.0346727	yes	up	PREDICTED: uncharacterized protein LOC109013231 [Juglans regia]
LOC109014425	109014425	185.667	143.667	2.29639	1.57607	1.17118	0.035003	yes	up	PREDICTED: VQ motif-containing protein 4-like [Juglans regia]
LOC109001533	109001533	161.667	64	1.71485	0.589375	2.25261	0.0350627	yes	up	PREDICTED: E3 ubiquitin ligase BIG BROTHER isoform X3 [Juglans regia];PREDICTED: E3 ubiquitin ligase BIG BROTHER isoform X4 [Juglans regia];PREDICTED: E3 ubiquitin ligase BIG BROTHER isoform X1 [Juglans regia];PREDICTED: E3 ubiquitin ligase BIG BROTHER isoform X2 [Juglans regia]
LOC108993707	108993707	1606.67	1149.67	7.69555	5.04442	1.01946	0.0352031	yes	up	PREDICTED: pentatricopeptide repeat-containing protein At2g31400, chloroplastic-like [Juglans regia]
LOC108993295	108993295	165.667	83	1.176	0.559828	1.29832	0.0353011	yes	up	PREDICTED: protein ASPARTIC PROTEASE IN GUARD CELL 1 [Juglans regia]
LOC108982296	108982296	111	25.3333	1.09307	0.210704	3.00134	0.0359597	yes	up	PREDICTED: protein trichome birefringence-like 34 [Juglans regia]
LOC109000926	109000926	138.667	89	1.57197	0.887095	1.34338	0.0361778	yes	up	PREDICTED: GDSL esterase/lipase At5g45960 isoform X1 [Juglans regia]
LOC108992640	108992640	20716.3	12465.3	167.677	92.0744	1.32668	0.0368427	yes	up	PREDICTED: pyruvate dehydrogenase E1 component subunit alpha-3, chloroplastic [Juglans regia]
LOC108998209	108998209	482.333	355	3.44484	2.28492	1.11413	0.0369823	yes	up	PREDICTED: uncharacterized protein LOC108998209 [Juglans regia]
LOC109005247	109005247	1078	543.667	4.87277	2.34294	1.37865	0.0376135	yes	up	PREDICTED: cytokinin dehydrogenase 1-like isoform X1 [Juglans regia]
LOC109020580	109020580	1537.67	1066.67	7.41785	4.69644	1.00974	0.0378024	yes	up	PREDICTED: LOW QUALITY PROTEIN: mechanosensitive ion channel protein 3, chloroplastic-like [Juglans regia]
LOC109005259	109005259	924.667	650.333	10.0966	6.52789	1.05037	0.0380149	yes	up	PREDICTED: uncharacterized protein LOC109005259 [Juglans regia]
LOC108980828	108980828	5425.67	3851.67	73.0978	47.3166	1.08503	0.0385702	yes	up	PREDICTED: putative ER lumen protein-retaining receptor C28H8.4 [Juglans regia]
LOC118348401	118348401	1207	649.333	9.6394	4.64267	1.58665	0.038609	yes	up	PREDICTED: uncharacterized protein LOC108989851 [Juglans regia]
LOC118349102	118349102	70.6667	22.6667	5.36771	1.57085	2.29913	0.0389752	yes	up	hypothetical protein PRUPE_2G226800 [Prunus persica]
LOC109017689	109017689	357	203.667	3.17459	1.68085	1.22903	0.0390402	yes	up	PREDICTED: probable sodium/metabolite cotransporter BASS4, chloroplastic [Juglans regia]
LOC108997075	108997075	532.667	290.667	4.52845	2.18937	1.51548	0.0392437	yes	up	PREDICTED: uncharacterized protein LOC108997075 [Juglans regia]
LOC108999360	108999360	444	206.667	2.37057	0.944746	2.06596	0.0392794	yes	up	PREDICTED: uncharacterized protein LOC108999360 [Juglans regia]
LOC108996178	108996178	256.667	147.667	3.97001	2.10407	1.34324	0.0394512	yes	up	PREDICTED: uncharacterized protein LOC108996178 [Juglans regia]
LOC108986433	108986433	2079.33	1311.67	14.3909	8.13275	1.39693	0.0394829	yes	up	PREDICTED: biotin carboxyl carrier protein of acetyl-CoA carboxylase 2, chloroplastic-like [Juglans regia]
LOC108993489	108993489	1419.33	687	18.4151	7.83159	2.02644	0.0396827	yes	up	PREDICTED: protodermal factor 1 [Juglans regia]
LOC108995278	108995278	62.3333	18.6667	0.832776	0.214587	2.62011	0.0410646	yes	up	PREDICTED: uncharacterized protein LOC108994697 isoform X1 [Juglans regia]
LOC108983368	108983368	1531.67	1190	6.43405	4.40925	1.1165	0.0414691	yes	up	PREDICTED: leucine-rich repeat receptor-like serine/threonine-protein kinase BAM1 [Juglans regia]
LOC108997344	108997344	622.333	330.333	7.07507	3.2784	1.85484	0.0414995	yes	up	PREDICTED: zinc finger protein CONSTANS-LIKE 2-like [Juglans regia]
LOC109003041	109003041	14489	8596.67	102.482	53.3938	1.55913	0.0418575	yes	up	PREDICTED: metal transporter Nramp5-like isoform X1 [Juglans regia]
LOC109019707	109019707	508.333	404.667	2.55346	1.78802	1.12863	0.0426067	yes	up	PREDICTED: urease [Juglans regia]
LOC109007330	109007330	6.66667	0	0.0298667	0	5.47061	0.0428438	yes	up	PREDICTED: putative disease resistance protein At3g14460 [Juglans regia]
LOC109002839	109002839	68	41.6667	0.602873	0.333295	1.41844	0.0428883	yes	up	PREDICTED: 7-hydroxymethyl chlorophyll a reductase, chloroplastic [Juglans regia]
LOC109005057	109005057	3083	2417.67	10.9411	7.68672	1.12649	0.0429408	yes	up	PREDICTED: formin-like protein 1 [Juglans regia]
LOC109007410	109007410	1220.33	978.667	7.96916	5.67839	1.08075	0.0429852	yes	up	PREDICTED: pyruvate kinase isozyme G, chloroplastic isoform X3 [Juglans regia];PREDICTED: pyruvate kinase isozyme G, chloroplastic isoform X1 [Juglans regia];PREDICTED: pyruvate kinase isozyme G, chloroplastic isoform X2 [Juglans regia]
LOC108979504	108979504	886	203.333	8.26741	1.82911	2.52459	0.0433885	yes	up	PREDICTED: LOW QUALITY PROTEIN: spermidine hydroxycinnamoyl transferase [Juglans regia]
LOC118344485	118344485	67.6667	32.3333	2.16884	0.940114	1.55526	0.0434502	yes	up	PREDICTED: mitochondrial import inner membrane translocase subunit TIM10-like [Juglans regia]
LOC108992893	108992893	1056.67	849.333	6.96917	4.99299	1.11981	0.0434802	yes	up	PREDICTED: uncharacterized protein LOC108992893 isoform X1 [Juglans regia]
LOC108991825	108991825	3399.33	2261.33	35.906	21.3931	1.30322	0.0435353	yes	up	PREDICTED: uncharacterized protein LOC108991825 [Juglans regia]
LOC109001694	109001694	23932.7	10080	210.834	78.1567	2.0262	0.0438394	yes	up	PREDICTED: delta(12)-acyl-lipid-desaturase-like [Juglans regia]
LOC109018201	109018201	25.3333	1	0.709001	0.02138	5.13043	0.0446658	yes	up	PREDICTED: phosphatidylinositol:ceramide inositolphosphotransferase 3 isoform X1 [Juglans regia]
LOC108996950	108996950	6411	4902	32.3424	22.0085	1.07505	0.0453886	yes	up	PREDICTED: probable serine/threonine-protein kinase WNK4 isoform X2 [Juglans regia];PREDICTED: probable serine/threonine-protein kinase WNK4 isoform X1 [Juglans regia]
LOC109002929	109002929	120	66	2.64334	1.29589	1.51862	0.0455916	yes	up	PREDICTED: alkane hydroxylase MAH1-like [Juglans regia]
LOC109001316	109001316	420.667	265.667	3.97292	2.26611	1.33552	0.045825	yes	up	PREDICTED: glycerophosphodiester phosphodiesterase GDPD1, chloroplastic-like [Juglans regia]
LOC108998779	108998779	962	490.333	4.76502	2.1076	1.91959	0.04657	yes	up	PREDICTED: bifunctional aspartokinase/homoserine dehydrogenase 1, chloroplastic-like [Juglans regia]
LOC109018984	109018984	11.6667	0	0.124843	0	6.06935	0.0469114	yes	up	PREDICTED: uncharacterized protein LOC109018984 [Juglans regia]
LOC108991814	108991814	178.333	56.6667	1.90726	0.566886	2.05924	0.0469604	yes	up	PREDICTED: WRKY transcription factor 55-like [Juglans regia]
LOC108994882	108994882	239.667	123.667	4.31978	2.03558	1.47769	0.0469853	yes	up	PREDICTED: uncharacterized protein At3g17950-like [Juglans regia]
LOC109010444	109010444	17.6667	3	0.194952	0.0304893	2.73512	0.0470275	yes	up	PREDICTED: probable BOI-related E3 ubiquitin-protein ligase 3 [Juglans regia]
LOC108984911	108984911	426.667	198.667	4.48611	1.98957	1.35899	0.0471111	yes	up	PREDICTED: B-box zinc finger protein 21-like [Juglans regia]
LOC108988074	108988074	35.3333	4	0.217159	0.0215507	3.52861	0.0471279	yes	up	PREDICTED: homeobox-leucine zipper protein ROC8 [Juglans regia]
LOC108987712	108987712	60	35	1.00106	0.495973	1.56203	0.047403	yes	up	PREDICTED: transcription factor bHLH149-like [Juglans regia]
LOC108984177	108984177	652	438.333	5.96078	3.72608	1.04559	0.0478087	yes	up	PREDICTED: dnaJ homolog subfamily B member 13-like [Juglans regia]
LOC108979260	108979260	15	0	0.345433	0	6.54601	0.048023	yes	up	PREDICTED: 40S ribosomal protein S30-like [Juglans regia]
LOC108996974	108996974	115	81.3333	0.559793	0.357741	1.2017	0.0480643	yes	up	PREDICTED: uncharacterized protein LOC108996974 [Juglans regia]
LOC108994555	108994555	732	438.667	5.61458	2.96969	1.52671	0.0481753	yes	up	PREDICTED: dihydrolipoyllysine-residue acetyltransferase component 4 of pyruvate dehydrogenase complex, chloroplastic-like [Juglans regia]
LOC109010020	109010020	350.667	80.6667	3.35293	0.763174	2.12577	0.048258	yes	up	PREDICTED: tropinone reductase homolog [Juglans regia]
LOC108983551	108983551	2954	1478.67	27.0791	12.2291	1.77061	0.0483129	yes	up	PREDICTED: ethylene-responsive transcription factor WRI1-like [Juglans regia]
LOC109012322	109012322	3530.67	2677.67	25.7882	17.5735	1.09296	0.0487915	yes	up	PREDICTED: protein NRT1/ PTR FAMILY 5.4-like [Juglans regia]
LOC109000747	109000747	613	353	7.22985	3.60963	1.69766	0.0489138	yes	up	PREDICTED: chlorophyll a-b binding protein 8, chloroplastic [Juglans regia]
LOC108979233	108979233	2306	1475.67	16.4134	9.2845	1.45164	0.0497721	yes	up	PREDICTED: dihydrolipoyl dehydrogenase 2, chloroplastic-like [Juglans regia]
LOC108998817	108998817	3060.33	1834	36.8964	19.0651	1.66883	0.0498999	yes	up	PREDICTED: zinc finger CCCH domain-containing protein 54 [Juglans regia]
LOC108993985	108993985	21.3333	2264.67	0.250467	24.4679	-5.86941	1.72153e-14	yes	down	PREDICTED: MLP-like protein 28 [Juglans regia]
LOC108987429	108987429	0	56.6667	0	0.244595	-20.5209	5.95149e-13	yes	down	PREDICTED: uncharacterized protein LOC108987429 [Juglans regia]
LOC108999089	108999089	0	112	0	0.652667	-21.1681	8.54624e-13	yes	down	PREDICTED: LRR receptor-like serine/threonine-protein kinase FEI 2 [Juglans regia]
LOC108998269	108998269	0	117	0	0.655044	-21.2834	8.34929e-10	yes	down	PREDICTED: uncharacterized protein LOC108998269 isoform X1 [Juglans regia]
LOC109009346	109009346	0	64	0	1.05276	-20.1145	8.54029e-10	yes	down	PREDICTED: uncharacterized protein LOC108988450 [Juglans regia]
LOC108995780	108995780	0	53.6667	0	0.693048	-20.1353	2.39073e-09	yes	down	PREDICTED: ERBB-3 BINDING PROTEIN 1 [Erythranthe guttata]
LOC108995362	108995362	32.3333	760.667	0.225147	4.72926	-3.76835	3.84847e-09	yes	down	PREDICTED: scarecrow-like protein 15 [Juglans regia]
LOC108988164	108988164	4	162.333	0.0191017	0.752413	-4.80722	6.92586e-09	yes	down	PREDICTED: putative receptor-like protein kinase At5g39000 [Juglans regia]
LOC108985175	108985175	0	244.667	0	2.14237	-22.2226	1.28833e-08	yes	down	PREDICTED: protein STRICTOSIDINE SYNTHASE-LIKE 6-like [Juglans regia]
LOC108991831	108991831	56	428.333	0.521657	3.60254	-2.32385	3.07787e-08	yes	down	PREDICTED: GDSL esterase/lipase At3g26430-like [Juglans regia]
LOC108997677	108997677	0	52	0	0.336123	-20.1469	1.12339e-07	yes	down	PREDICTED: protein FAR1-RELATED SEQUENCE 4-like [Juglans regia]
LOC109019147	109019147	16.6667	833.333	0.223899	10.0254	-4.69467	1.26062e-07	yes	down	PREDICTED: uncharacterized protein LOC109019147 [Juglans regia]
LOC109011512	109011512	0	298.667	0	0.856969	-9.87694	2.64876e-07	yes	down	PREDICTED: probable ubiquitin-conjugating enzyme E2 24 [Juglans regia]
LOC109014455	109014455	0	324.333	0	1.39992	-9.92741	3.16503e-07	yes	down	PREDICTED: probable copper-transporting ATPase HMA5 isoform X1 [Juglans regia]
LOC109015432	109015432	0	41.6667	0	0.250775	-19.8334	3.2885e-07	yes	down	PREDICTED: probable sulfate transporter 3.4 [Juglans regia]
LOC109012433	109012433	15.6667	243	0.132805	1.96199	-3.49746	3.74542e-07	yes	down	PREDICTED: probable pectate lyase 5 [Juglans regia]
LOC109012482	109012482	0	125	0	1.04556	-8.56785	7.32919e-07	yes	down	PREDICTED: transcription factor MYB108-like [Juglans regia]
LOC109020064	109020064	1.33333	63.3333	0.0116383	0.579876	-5.03115	9.21062e-07	yes	down	PREDICTED: ERAD-associated E3 ubiquitin-protein ligase component HRD3A-like [Juglans regia]
LOC109015110	109015110	37.6667	975	0.525227	11.9029	-3.77003	1.06514e-06	yes	down	PREDICTED: uncharacterized protein LOC109014822 [Juglans regia]
LOC108982143	108982143	174.333	2781.33	0.995789	14.2422	-3.26623	1.13952e-06	yes	down	PREDICTED: two-component response regulator-like APRR9 isoform X2 [Juglans regia];PREDICTED: two-component response regulator-like APRR5 isoform X3 [Juglans regia]
LOC118344852	118344852	4.33333	673	0.0583377	9.04695	-6.40326	1.26765e-06	yes	down	PREDICTED: germin-like protein subfamily 1 member 13 [Juglans regia]
LOC108992289	108992289	4	459.667	0.0552337	5.71069	-5.82424	1.29758e-06	yes	down	PREDICTED: NDR1/HIN1-like protein 12 [Juglans regia]
LOC108992282	108992282	1.66667	735.667	0.007945	3.16959	-7.71525	1.45973e-06	yes	down	PREDICTED: uncharacterized ATP-dependent helicase C29A10.10c-like isoform X2 [Juglans regia]
LOC109021208	109021208	31.6667	607	0.31185	5.49489	-3.5637	3.65136e-06	yes	down	PREDICTED: inositol oxygenase 1-like [Juglans regia]
LOC108981839	108981839	43	611	0.362624	4.6516	-3.15097	3.78367e-06	yes	down	PREDICTED: probable xyloglucan endotransglucosylase/hydrolase protein 6 [Juglans regia]
LOC109011376	109011376	27.6667	562	0.161433	2.90772	-3.47852	4.1068e-06	yes	down	PREDICTED: polyadenylate-binding protein 3 [Juglans regia]
LOC108984368	108984368	34.6667	3205.67	0.387786	31.9218	-5.60396	4.76941e-06	yes	down	PREDICTED: bidirectional sugar transporter N3 [Juglans regia]
LOC108989828	108989828	23.3333	343.667	0.472147	6.22998	-3.04279	5.64869e-06	yes	down	PREDICTED: uncharacterized protein LOC108989828 [Juglans regia]
LOC108982305	108982305	5.33333	265	0.0603763	3.10852	-4.833	5.87469e-06	yes	down	PREDICTED: abscisic acid receptor PYL4 [Juglans regia]
LOC109013255	109013255	30	844	0.400425	10.3865	-3.99514	6.29445e-06	yes	down	PREDICTED: heavy metal-associated isoprenylated plant protein 20 [Juglans regia]
LOC109014960	109014960	30.6667	1714	0.258348	12.7251	-4.80061	6.36983e-06	yes	down	PREDICTED: cytochrome P450 CYP82D47-like [Juglans regia]
LOC109010526	109010526	0	301.333	0	3.44121	-9.92286	6.94425e-06	yes	down	PREDICTED: cystinosin homolog isoform X1 [Juglans regia];PREDICTED: cystinosin homolog isoform X2 [Juglans regia]
LOC109010289	109010289	32.3333	1961	0.276471	14.5512	-4.90167	7.39713e-06	yes	down	PREDICTED: cytochrome P450 CYP82D47-like [Juglans regia]
LOC109010960	109010960	11.6667	397	0.0847287	2.65328	-4.23287	1.25429e-05	yes	down	PREDICTED: protein DETOXIFICATION 56-like [Juglans regia]
LOC109001549	109001549	0	143.333	0	1.15552	-8.94389	1.34236e-05	yes	down	PREDICTED: polygalacturonase-like [Juglans regia]
LOC108986368	108986368	304.667	959.333	2.64818	7.59797	-1.0446	1.34417e-05	yes	down	PREDICTED: very-long-chain enoyl-CoA reductase-like [Juglans regia]
LOC108988611	108988611	122	496.667	0.669921	2.51077	-1.4405	1.65907e-05	yes	down	PREDICTED: BEL1-like homeodomain protein 9 [Juglans regia]
LOC108995586	108995586	1	491	0.00933933	3.74363	-7.87641	1.88149e-05	yes	down	PREDICTED: aluminum-activated malate transporter 2-like [Juglans regia]
LOC109011855	109011855	61.6667	725.667	0.422113	4.45245	-2.72765	2.05075e-05	yes	down	NADPH:adrenodoxin oxidoreductase, mitochondrial-like [Quercus suber]
LOC109020206	109020206	28.6667	474	0.455599	6.65697	-3.18433	2.06726e-05	yes	down	PREDICTED: chaperone protein dnaJ 11, chloroplastic-like [Juglans regia]
LOC108998764	108998764	14.6667	312.667	0.0368777	0.721634	-3.63115	2.17709e-05	yes	down	PREDICTED: uncharacterized protein LOC108998764 isoform X2 [Juglans regia];PREDICTED: uncharacterized protein LOC108998764 isoform X1 [Juglans regia]
LOC108985868	108985868	0	151.667	0	1.97214	-8.88143	2.26646e-05	yes	down	PREDICTED: protein NBR1 homolog [Juglans regia]
LOC108992288	108992288	54.3333	999	0.309068	5.19621	-3.59346	2.58847e-05	yes	down	PREDICTED: two-component response regulator-like PRR95 isoform X1 [Juglans regia];PREDICTED: two-component response regulator-like PRR95 isoform X2 [Juglans regia]
LOC108993041	108993041	53	644.333	0.473698	5.55956	-3.12189	2.94288e-05	yes	down	PREDICTED: methyl-CpG-binding domain-containing protein 2-like isoform X1 [Juglans regia];PREDICTED: methyl-CpG-binding domain-containing protein 2-like isoform X3 [Juglans regia];PREDICTED: methyl-CpG-binding domain-containing protein 2-like isoform X4 [Juglans regia]
LOC109011400	109011400	0	38.6667	0	0.382923	-7.07305	3.34022e-05	yes	down	PREDICTED: protein LIKE COV 2-like isoform X2 [Juglans regia]
LOC108996320	108996320	59.3333	616.333	0.58402	5.37595	-2.57933	3.54939e-05	yes	down	PREDICTED: cinnamyl alcohol dehydrogenase 1 [Juglans regia]
LOC109001124	109001124	0	179.333	0	0.528986	-9.05446	4.79426e-05	yes	down	PREDICTED: pleiotropic drug resistance protein 3-like [Juglans regia]
LOC109007532	109007532	28.6667	675.667	0.151967	3.32023	-3.89034	5.02801e-05	yes	down	PREDICTED: two-component response regulator-like APRR5 [Juglans regia]
LOC109009930	109009930	17	555	0.08944	2.70296	-4.35632	5.04917e-05	yes	down	PREDICTED: probable beta-D-xylosidase 2 [Juglans regia]
LOC109001722	109001722	26.6667	396.333	0.152347	2.23063	-3.70481	5.32353e-05	yes	down	PREDICTED: cucumisin-like [Juglans regia]
LOC108984116	108984116	20.3333	2272.67	0.151295	14.1542	-5.68676	5.79909e-05	yes	down	PREDICTED: putative indole-3-acetic acid-amido synthetase GH3.9 [Juglans regia]
LOC108992761	108992761	192.667	2994	5.2159	73.4423	-3.1694	6.12494e-05	yes	down	Metallothionein-like protein type [Parasponia andersonii]
LOC108994489	108994489	68.3333	813.667	0.704413	7.59566	-2.83492	6.76188e-05	yes	down	PREDICTED: 1-aminocyclopropane-1-carboxylate oxidase homolog 1-like [Juglans regia]
LOC108985869	108985869	4	332.333	0.0646428	5.03548	-5.54281	6.87247e-05	yes	down	PREDICTED: protein NBR1 homolog [Juglans regia]
LOC108991559	108991559	33	610	0.478586	8.17728	-3.46901	6.99486e-05	yes	down	PREDICTED: uncharacterized protein LOC108990128 [Juglans regia]
LOC108988046	108988046	2	137.333	0.0716033	5.42649	-5.28644	7.68135e-05	yes	down	PREDICTED: protein GLUTAMINE DUMPER 4-like [Juglans regia]
LOC108995010	108995010	0	113	0	0.496743	-8.43269	8.04145e-05	yes	down	PREDICTED: probable 1-deoxy-D-xylulose-5-phosphate synthase, chloroplastic isoform X1 [Juglans regia];PREDICTED: probable 1-deoxy-D-xylulose-5-phosphate synthase, chloroplastic isoform X2 [Juglans regia]
LOC108982593	108982593	275	4292	3.36475	46.1172	-3.03987	9.86293e-05	yes	down
LOC108983659	108983659	16.6667	297.667	0.155443	2.60515	-3.60232	0.000101698	yes	down	PREDICTED: B-box zinc finger protein 32 [Juglans regia]
LOC108988798	108988798	60.3333	1104.33	0.616106	10.0964	-3.44425	0.000107894	yes	down	PREDICTED: homeobox-leucine zipper protein ATHB-13-like isoform X1 [Juglans regia];PREDICTED: homeobox-leucine zipper protein ATHB-13-like isoform X2 [Juglans regia]
LOC109019457	109019457	11.6667	246	0.129788	2.45544	-3.50704	0.000117897	yes	down	PREDICTED: homeobox-leucine zipper protein HAT22-like [Juglans regia]
LOC109011144	109011144	5	123	0.036726	0.868998	-3.80293	0.000118854	yes	down	PREDICTED: serine/threonine-protein kinase SAPK2-like [Juglans regia]
LOC109011478	109011478	0	25	0	0.119708	-6.366	0.000124377	yes	down	PREDICTED: uncharacterized protein LOC109011478 [Juglans regia]
LOC109008319	109008319	9.66667	111.667	0.0398917	0.439479	-2.91158	0.000138607	yes	down	PREDICTED: disease resistance protein RPM1-like [Juglans regia]
LOC108980115	108980115	19.3333	344.333	0.330469	5.44439	-3.39391	0.000144462	yes	down	PREDICTED: universal stress protein A-like protein [Juglans regia]
LOC109004781	109004781	34	1428.33	0.419588	15.2705	-4.38601	0.000153827	yes	down	PREDICTED: bidirectional sugar transporter N3-like [Juglans regia]
LOC109005818	109005818	466.333	2020.33	2.78772	11.0997	-1.59969	0.00017113	yes	down	PREDICTED: IRK-interacting protein-like [Juglans regia]
LOC109008275	109008275	25.6667	462.333	0.265106	4.1079	-3.19331	0.000178987	yes	down	PREDICTED: probable cysteine protease RD19B [Juglans regia]
LOC108981647	108981647	6.66667	396.667	0.034376	2.02967	-5.49938	0.000179846	yes	down	PREDICTED: protein NSP-INTERACTING KINASE 1-like [Juglans regia]
LOC109020422	109020422	0	57.3333	0	1.03359	-7.91013	0.00019322	yes	down	PREDICTED: uncharacterized protein LOC109010081 [Juglans regia]
LOC108984444	108984444	35.6667	623	0.282391	4.55233	-3.39347	0.000214193	yes	down	PREDICTED: abscisic acid 8'-hydroxylase 1-like [Juglans regia]
LOC109000534	109000534	0	45.6667	0	0.211527	-7.13248	0.000232462	yes	down	PREDICTED: endoribonuclease Dicer homolog 2-like [Juglans regia]
LOC108986473	108986473	58	1153	0.315567	5.83242	-3.68377	0.000233703	yes	down	PREDICTED: adagio protein 3 [Juglans regia]
LOC108980852	108980852	99.3333	496.667	1.05342	4.75113	-1.61317	0.000267595	yes	down	PREDICTED: phosphoglucan phosphatase DSP4, amyloplastic-like isoform X3 [Juglans regia];PREDICTED: phosphoglucan phosphatase DSP4, amyloplastic-like isoform X2 [Juglans regia]
LOC109004013	109004013	104.667	535	0.786066	3.65728	-1.6794	0.000295753	yes	down	PREDICTED: coiled-coil domain-containing protein 136-like isoform X1 [Juglans regia];PREDICTED: serine/threonine-protein kinase TAO2-like isoform X3 [Juglans regia];PREDICTED: coiled-coil domain-containing protein 136-like isoform X2 [Juglans regia]
LOC108988247	108988247	17	1272	0.0935413	5.79552	-5.10787	0.000335664	yes	down	PREDICTED: sucrose synthase 6-like [Juglans regia]
LOC109005029	109005029	22.3333	231.333	0.223765	2.06921	-2.53647	0.000337863	yes	down	PREDICTED: protein AUXIN-REGULATED GENE INVOLVED IN ORGAN SIZE-like [Pyrus x bretschneideri]
LOC108996084	108996084	4	319.333	0.0195017	1.33311	-5.23557	0.000361389	yes	down	PREDICTED: uncharacterized protein LOC108993990 [Juglans regia]
LOC108987294	108987294	65.3333	563.333	0.720111	5.50835	-2.30742	0.000365775	yes	down	PREDICTED: bifunctional epoxide hydrolase 2-like [Juglans regia]
LOC108990474	108990474	0	30	0	0.0841477	-6.5435	0.000383115	yes	down	PREDICTED: protein TONSOKU isoform X1 [Juglans regia]
LOC108989391	108989391	1.33333	141.667	0.007034	0.819899	-6.28151	0.000383346	yes	down	PREDICTED: beta-glucosidase 40-like [Juglans regia]
LOC108979823	108979823	0	76.3333	0	0.751451	-7.95514	0.000395978	yes	down	PREDICTED: endonuclease 1-like [Juglans regia]
LOC109005670	109005670	10.6667	757.333	0.074592	4.98965	-5.19245	0.000401258	yes	down	PREDICTED: protein NRT1/ PTR FAMILY 4.5-like [Juglans regia]
LOC109009851	109009851	30	815.667	0.222096	5.39765	-3.91193	0.000409384	yes	down	PREDICTED: amino acid permease 3-like isoform X1 [Juglans regia]
LOC108990774	108990774	33	400.333	0.370306	4.15925	-2.99858	0.000411612	yes	down	PREDICTED: uncharacterized protein LOC108990774 [Juglans regia]
LOC108983147	108983147	45	2138.67	0.585422	26.6895	-5.06579	0.000415959	yes	down	PREDICTED: thaumatin-like protein [Juglans regia]
LOC108994601	108994601	0	146.667	0	2.16437	-8.77875	0.000425829	yes	down	PREDICTED: protein MEN-8-like [Juglans regia]
LOC108982981	108982981	22	429	0.230903	3.94137	-3.33539	0.000433642	yes	down	PREDICTED: WAT1-related protein At2g39510-like [Juglans regia]
LOC108992951	108992951	0	81	0	1.89586	-8.00562	0.000434066	yes	down	PREDICTED: metallothionein-like protein type 2 [Juglans regia]
LOC108993703	108993703	67	308	0.80948	3.41699	-1.56069	0.000435945	yes	down	PREDICTED: uncharacterized protein LOC108993703 [Juglans regia];PREDICTED: dof zinc finger protein DOF3.6-like [Juglans regia]
LOC109001948	109001948	69.3333	277.667	0.416132	1.53445	-1.48943	0.000449073	yes	down	PREDICTED: uncharacterized protein LOC109001948 isoform X1 [Juglans regia]
LOC109009836	109009836	0	23	0	0.161837	-6.41936	0.000509344	yes	down	PREDICTED: cell division control protein 6 homolog B-like [Juglans regia]
LOC108986097	108986097	111	3407.67	0.607804	17.5572	-4.34786	0.000519246	yes	down	PREDICTED: AP2-like ethylene-responsive transcription factor BBM [Juglans regia]
LOC108980805	108980805	18.6667	178.333	0.0911632	0.812229	-2.62692	0.000532082	yes	down	PREDICTED: S-adenosylmethionine carrier 1, chloroplastic/mitochondrial-like [Juglans regia]
LOC108980516	108980516	33	332.667	0.316787	2.86094	-2.55776	0.000538692	yes	down	PREDICTED: NAC transcription factor 25 [Juglans regia]
LOC108994887	108994887	118.333	1036	1.41319	11.5088	-2.76784	0.00056656	yes	down	PREDICTED: ferritin-3, chloroplastic-like [Juglans regia]
LOC108980535	108980535	35.6667	364.333	0.12402	1.17011	-2.71661	0.000591006	yes	down	PREDICTED: auxin response factor 5 isoform X1 [Juglans regia];PREDICTED: auxin response factor 5 isoform X2 [Juglans regia]
LOC108981814	108981814	0.666667	165	0.000939667	0.253663	-7.36579	0.000626489	yes	down	PREDICTED: uncharacterized protein LOC109005534 [Juglans regia]
LOC108990025	108990025	182	631	1.52808	4.84639	-1.17417	0.000637771	yes	down	PREDICTED: uncharacterized protein LOC108990025 isoform X1 [Juglans regia];PREDICTED: uncharacterized protein LOC108990025 isoform X2 [Juglans regia]
LOC108980862	108980862	0	59.3333	0	0.592516	-7.48669	0.000641214	yes	down	PREDICTED: myb family transcription factor PHL8-like [Juglans regia]
LOC109020319	109020319	219	910.333	2.11431	7.99498	-1.37066	0.000653606	yes	down	PREDICTED: G-protein coupled receptor 1 isoform X1 [Juglans regia];PREDICTED: G-protein coupled receptor 1 isoform X2 [Juglans regia]
LOC108988315	108988315	0	61.6667	0	0.68628	-7.97869	0.000677713	yes	down	PREDICTED: esterase-like [Juglans regia]
LOC109001885	109001885	0	82.6667	0	0.764681	-8.04695	0.000724762	yes	down	PREDICTED: uncharacterized protein LOC109001885 [Juglans regia]
LOC109001893	109001893	27.6667	210	0.162881	1.13822	-2.19793	0.000729458	yes	down	PREDICTED: protein NSP-INTERACTING KINASE 1-like isoform X1 [Juglans regia];PREDICTED: protein NSP-INTERACTING KINASE 1-like isoform X2 [Juglans regia]
LOC109018730	109018730	0	85.6667	0	0.979169	-8.04442	0.000785869	yes	down	PREDICTED: collagen alpha-1(I) chain-like [Juglans regia]
LOC108991375	108991375	8	254.333	0.0766673	2.20599	-3.97854	0.00081722	yes	down	PREDICTED: protein WALLS ARE THIN 1-like [Juglans regia]
LOC109019180	109019180	34.3333	561	0.330352	4.68078	-3.14459	0.000859407	yes	down	PREDICTED: basic leucine zipper 9-like isoform X1 [Juglans regia]
LOC109009541	109009541	210.667	881.333	0.89235	3.36265	-1.40265	0.00086801	yes	down	PREDICTED: L-arabinokinase-like [Juglans regia]
LOC108986974	108986974	44.6667	808.667	0.46107	7.11971	-3.2092	0.000913343	yes	down	PREDICTED: bZIP transcription factor 11-like [Juglans regia]
LOC109005146	109005146	0	18.3333	0	0.102186	-5.96022	0.000920769	yes	down	PREDICTED: uncharacterized protein LOC109005146 [Juglans regia]
LOC109010506	109010506	0	70.6667	0	0.831117	-7.79613	0.00092103	yes	down	PREDICTED: 2-hydroxyisoflavanone dehydratase-like [Juglans regia]
LOC109009422	109009422	17	388.667	0.167768	3.44174	-3.79935	0.000932327	yes	down	PREDICTED: basic leucine zipper 25 [Juglans regia]
LOC109008500	109008500	18.3333	407.667	0.17577	3.41734	-3.5248	0.000961584	yes	down	PREDICTED: cytochrome b561 and DOMON domain-containing protein At3g25290-like [Juglans regia]
LOC109002246	109002246	133	757.667	1.82583	9.76729	-2.00893	0.000962489	yes	down	PREDICTED: uncharacterized protein LOC109002246 [Juglans regia]
LOC108987349	108987349	105.333	384.333	0.970444	3.21644	-1.19336	0.000980095	yes	down	PREDICTED: pirin-like protein [Juglans regia]
LOC108979403	108979403	0	82.3333	0	0.450159	-8.00495	0.000992286	yes	down	PREDICTED: microtubule-associated protein 70-5-like [Juglans regia]
LOC108981948	108981948	3	84	0.0433733	1.2724	-4.20369	0.00101722	yes	down	PREDICTED: cyclin-dependent protein kinase inhibitor SMR1-like [Juglans regia]
LOC108989515	108989515	27	275.667	0.12991	1.17949	-2.61998	0.00103502	yes	down	PREDICTED: probable LRR receptor-like serine/threonine-protein kinase At4g30520 isoform X2 [Juglans regia];PREDICTED: probable LRR receptor-like serine/threonine-protein kinase At2g23950 isoform X1 [Juglans regia]
LOC109013713	109013713	11	711.667	0.101646	5.87356	-5.12119	0.00107517	yes	down	PREDICTED: NAC transcription factor 56-like [Juglans regia]
LOC109017030	109017030	105.333	1002	1.66805	14.2105	-2.45466	0.00109003	yes	down	PREDICTED: uncharacterized protein LOC109017030 [Juglans regia]
LOC108997951	108997951	58.3333	425.333	0.766973	5.00325	-2.17164	0.00111075	yes	down
LOC108989692	108989692	1	95.3333	0.00929333	1.01189	-5.51275	0.00114971	yes	down	PREDICTED: zinc finger protein ZAT5-like [Juglans regia]
LOC108979185	108979185	8.66667	161.333	0.0645193	1.11746	-3.58538	0.00116291	yes	down	PREDICTED: uncharacterized protein LOC108979185 [Juglans regia]
LOC108981096	108981096	0	49.6667	0	0.175016	-7.28648	0.00118416	yes	down	PREDICTED: glutamate receptor 3.4-like isoform X1 [Juglans regia]
LOC108987477	108987477	0	111.333	0	1.0002	-8.3932	0.00118704	yes	down	PREDICTED: protein SRG1-like [Juglans regia]
LOC108996512	108996512	0	119	0	0.644276	-8.47497	0.0011994	yes	down	PREDICTED: cellulose synthase-like protein E6 [Juglans regia]
LOC108988762	108988762	1.66667	293.333	0.019583	3.31681	-6.33311	0.00121132	yes	down	PREDICTED: ribonuclease 3-like [Juglans regia]
LOC108993963	108993963	2664.33	11634.7	16.7847	67.8441	-1.59913	0.00122434	yes	down	PREDICTED: GDP-L-galactose phosphorylase 2 [Juglans regia]
LOC108982292	108982292	91.6667	828.667	0.929935	7.78351	-2.57324	0.00123544	yes	down	PREDICTED: dehydration-responsive element-binding protein 2A-like isoform X1 [Juglans regia]
LOC109005157	109005157	50.6667	415.667	0.151308	1.1688	-2.46557	0.00124063	yes	down	hypothetical protein GOBAR_AA30726 [Gossypium barbadense]
LOC108995419	108995419	51.6667	699.667	0.497518	6.17486	-3.05884	0.00127304	yes	down	PREDICTED: myb-related protein 306-like [Juglans regia]
LOC109014460	109014460	91	912	1.57736	13.9595	-2.48883	0.00127956	yes	down	PREDICTED: probable glutathione peroxidase 8 [Juglans regia]
LOC108991889	108991889	1410.33	5736	31.2644	114.751	-1.38734	0.00127966	yes	down	PREDICTED: 60S ribosomal protein L35a-1 [Juglans regia]
LOC108990746	108990746	47	1755.67	0.590755	18.0699	-4.14794	0.00131045	yes	down	PREDICTED: bidirectional sugar transporter SWEET10-like [Juglans regia]
LOC108987279	108987279	2	180.333	0.012592	1.1572	-6.06835	0.001352	yes	down	PREDICTED: sugar carrier protein C-like [Juglans regia]
LOC108986357	108986357	2	131.667	0.019226	1.0547	-4.99	0.00138061	yes	down	PREDICTED: epsin-2-like [Juglans regia]
LOC108991176	108991176	9	138.667	0.090653	1.36205	-3.1632	0.0014335	yes	down	PREDICTED: glyoxylate/succinic semialdehyde reductase 1 isoform X1 [Juglans regia]
LOC109022166	109022166	0	143.333	0	1.833	-8.72778	0.00144331	yes	down	hypothetical protein POPTR_014G153900 [Populus trichocarpa]
LOC109009063	109009063	49.6667	222	0.739176	2.98306	-1.46208	0.0014841	yes	down	PREDICTED: CASP-like protein 5A1 isoform X1 [Juglans regia]
LOC108989719	108989719	94.6667	471.667	1.41113	6.32572	-1.63035	0.0015055	yes	down	PREDICTED: uncharacterized protein LOC108989719 [Juglans regia]
LOC109011954	109011954	160.667	1462.33	1.47756	12.1907	-2.49331	0.00152721	yes	down	PREDICTED: delta(12)-fatty-acid desaturase FAD2 isoform X1 [Juglans regia]
LOC109014393	109014393	20	298	0.0916219	1.29163	-3.31477	0.00158685	yes	down	PREDICTED: squamosa promoter-binding-like protein 6 [Juglans regia]
LOC108992432	108992432	0	47	0	1.24248	-7.16038	0.00158748	yes	down	PREDICTED: uncharacterized protein LOC108992432 [Juglans regia]
LOC108979752	108979752	2.33333	47	0.0228763	0.499358	-4.02483	0.00161815	yes	down	PREDICTED: transcription factor MYB21-like [Juglans regia]
LOC109006336	109006336	38	1887	0.404228	17.0501	-4.5271	0.00162075	yes	down	PREDICTED: agamous-like MADS-box protein AGL11 [Juglans regia]
LOC109005528	109005528	148.667	577.333	0.667389	2.37063	-1.36134	0.00164618	yes	down	PREDICTED: pentatricopeptide repeat-containing protein At2g18940, chloroplastic-like [Juglans regia]
LOC109021766	109021766	0	72.3333	0	0.957121	-7.82728	0.00164906	yes	down	PREDICTED: protein NBR1 homolog [Juglans regia]
LOC108986260	108986260	0	15	0	0.179108	-5.66067	0.00170345	yes	down	PREDICTED: uncharacterized protein LOC108986260 [Juglans regia]
LOC109010816	109010816	3.66667	129	0.041091	1.42674	-4.6138	0.00186078	yes	down	PREDICTED: growth-regulating factor 7-like [Juglans regia]
LOC109009257	109009257	58	183.333	0.377372	1.09947	-1.0973	0.00186583	yes	down	PREDICTED: pentatricopeptide repeat-containing protein At2g02980, chloroplastic [Juglans regia]
LOC109020518	109020518	1.66667	69.3333	0.00607667	0.290482	-4.91997	0.00190892	yes	down	PREDICTED: non-functional pseudokinase ZED1-like [Juglans regia]
LOC108984876	108984876	2.66667	48.3333	0.0162625	0.316602	-3.88402	0.00191791	yes	down	PREDICTED: remorin isoform X1 [Juglans regia];PREDICTED: remorin isoform X2 [Juglans regia]
LOC108993104	108993104	358.333	1687.33	2.90435	12.3855	-1.55955	0.00195656	yes	down	PREDICTED: NAC transcription factor 56 [Juglans regia]
LOC108981163	108981163	0	89.3333	0	0.504474	-8.08668	0.00199267	yes	down	PREDICTED: uncharacterized protein LOC108981163 isoform X1 [Juglans regia];PREDICTED: uncharacterized protein LOC108981163 isoform X2 [Juglans regia]
LOC109014091	109014091	0	60	0	0.889238	-7.7226	0.00201857	yes	down	PREDICTED: 21 kDa protein-like [Juglans regia]
LOC109013594	109013594	9.33333	218.667	0.0291777	0.675707	-4.06908	0.00202472	yes	down	PREDICTED: uncharacterized protein LOC109013471 [Juglans regia]
LOC109005900	109005900	1	108.333	0.00328667	0.355405	-6.23685	0.00203201	yes	down	PREDICTED: mediator of RNA polymerase II transcription subunit 33A-like isoform X2 [Juglans regia]
LOC118343666	118343666	173.333	612.667	0.80687	2.549	-1.11388	0.00203831	yes	down	PREDICTED: pentatricopeptide repeat-containing protein At1g06270 [Juglans regia]
LOC109001338	109001338	22.3333	427	0.402188	6.75667	-3.2568	0.00204864	yes	down	PREDICTED: uncharacterized protein LOC109001338 [Juglans regia]
LOC109013525	109013525	26.3333	369.333	0.113162	1.44327	-3.04014	0.00205377	yes	down	PREDICTED: BEL1-like homeodomain protein 1 [Juglans regia]
LOC109004332	109004332	0	67	0	0.217494	-7.73033	0.00212353	yes	down	PREDICTED: phosphate transporter PHO1 homolog 1-like [Juglans regia]
LOC108993548	108993548	11.6667	458	0.0897842	3.19805	-4.48489	0.00212679	yes	down	PREDICTED: AAA-ATPase At3g50940-like isoform X1 [Juglans regia];PREDICTED: AAA-ATPase At5g17760-like isoform X2 [Juglans regia]
LOC109019467	109019467	84.3333	393.667	0.574803	2.43266	-1.51052	0.00215664	yes	down	PREDICTED: regulator of G-protein signaling 1 [Juglans regia]
LOC109007160	109007160	0	49.6667	0	0.334121	-7.25788	0.00217354	yes	down	PREDICTED: omega-3 fatty acid desaturase, chloroplastic-like [Juglans regia]
LOC109001692	109001692	196.333	1017.67	0.463159	2.13786	-1.63792	0.00218173	yes	down	PREDICTED: callose synthase 3-like isoform X1 [Juglans regia]
LOC109002103	109002103	0	228	0	1.93299	-9.39887	0.00221958	yes	down	PREDICTED: beta-glucosidase 12-like isoform X1 [Juglans regia]
LOC108980555	108980555	383.667	2558	2.7772	17.066	-2.1692	0.00226749	yes	down	PREDICTED: ethylene-responsive transcription factor CRF2-like [Juglans regia]
LOC109004159	109004159	624.333	2472.67	2.25997	8.20279	-1.35036	0.00227458	yes	down	PREDICTED: WD repeat-containing protein 43-like isoform X1 [Juglans regia]
LOC109001553	109001553	0	91	0	0.777086	-8.16065	0.00228478	yes	down	PREDICTED: remorin-like [Juglans regia]
LOC108988064	108988064	2	353	0.0210119	3.26318	-6.29603	0.00228814	yes	down	PREDICTED: myb family transcription factor EFM-like isoform X1 [Juglans regia];PREDICTED: myb family transcription factor EFM-like isoform X2 [Juglans regia]
LOC108999561	108999561	14	74.3333	0.182338	0.923625	-1.93541	0.00229748	yes	down	PREDICTED: uncharacterized protein LOC108999561 [Juglans regia]
LOC109002934	109002934	734.333	3388.67	4.12561	17.4242	-1.55736	0.00230078	yes	down	PREDICTED: BTB/POZ domain-containing protein At2g30600 isoform X1 [Juglans regia]
LOC109006309	109006309	5	53	0.0318151	0.362501	-3.1374	0.00231463	yes	down	PREDICTED: uncharacterized protein LOC109006309 [Juglans regia]
LOC108984677	108984677	163.333	548.667	2.00001	6.20416	-1.21454	0.0023459	yes	down	PREDICTED: uncharacterized protein DDB_G0285917-like [Juglans regia]
LOC109001550	109001550	95.6667	1242.67	0.414878	5.05155	-3.15962	0.00237008	yes	down	PREDICTED: probable galactinol--sucrose galactosyltransferase 2 [Juglans regia]
LOC108997466	108997466	0	55.3333	0	0.296282	-7.35761	0.00238372	yes	down	PREDICTED: U-box domain-containing protein 15-like [Juglans regia]
LOC108994391	108994391	17.3333	326.667	0.0408323	0.682484	-3.40669	0.00239939	yes	down	PREDICTED: putative callose synthase 8 isoform X1 [Juglans regia]
LOC109004225	109004225	68.6667	914.667	0.598678	7.36094	-3.16329	0.00240158	yes	down	PREDICTED: putative glucose-6-phosphate 1-epimerase isoform X1 [Juglans regia]
LOC109016706	109016706	6	322.667	0.0966425	4.18121	-4.70481	0.00240379	yes	down	PREDICTED: GEM-like protein 4 [Juglans regia]
LOC109021291	109021291	345.667	1815	4.37167	20.7462	-1.68011	0.00243496	yes	down	PREDICTED: phosphoprotein ECPP44-like [Juglans regia]
LOC109011670	109011670	0	82.3333	0	0.228751	-7.96941	0.0024477	yes	down	PREDICTED: uncharacterized protein LOC109011670 [Juglans regia];PREDICTED: uncharacterized protein LOC108994697 isoform X1 [Juglans regia]
LOC108991210	108991210	224.333	1082	2.06363	9.05004	-1.69755	0.00248357	yes	down	PREDICTED: polyubiquitin 11-like [Juglans regia]
LOC109021727	109021727	10614.3	43970	108.359	420.62	-1.66967	0.00248611	yes	down	PREDICTED: glyceraldehyde-3-phosphate dehydrogenase 2, cytosolic-like [Juglans regia]
LOC109020759	109020759	12.3333	429	0.103681	3.03632	-4.01026	0.00250286	yes	down	PREDICTED: protein DETOXIFICATION 56-like [Juglans regia]
LOC108981472	108981472	28.6667	356.667	0.535507	5.89646	-2.84363	0.00255647	yes	down	PREDICTED: 15.4 kDa class V heat shock protein [Juglans regia]
LOC109022215	109022215	61.3333	346.333	0.348861	1.79706	-1.75956	0.0026059	yes	down	PREDICTED: inositol-tetrakisphosphate 1-kinase 3-like isoform X1 [Juglans regia];PREDICTED: inositol-tetrakisphosphate 1-kinase 3-like isoform X3 [Juglans regia]
LOC109013221	109013221	61.6667	418.333	1.42821	8.89849	-2.15093	0.00260628	yes	down
LOC109009223	109009223	328.333	2926	2.2818	18.3097	-2.47788	0.00271904	yes	down	PREDICTED: ent-kaurenoic acid oxidase 1-like [Juglans regia]
LOC109012305	109012305	0	55.6667	0	0.334787	-7.46265	0.00290397	yes	down	PREDICTED: AAA-ATPase At3g50940-like [Juglans regia]
LOC108988452	108988452	18	462.667	0.165962	3.93096	-3.87252	0.00292047	yes	down	PREDICTED: chalcone synthase 1 [Juglans regia]
LOC108990021	108990021	54	788.667	0.429104	5.48273	-2.8774	0.00296631	yes	down	PREDICTED: alanine--glyoxylate aminotransferase 2 homolog 2, mitochondrial-like [Juglans regia]
LOC108979429	108979429	0	18	0	0.145793	-5.75487	0.00305951	yes	down	PREDICTED: actin [Juglans regia]
LOC109006698	109006698	5.66667	71.3333	0.0629997	0.743628	-2.9351	0.00307699	yes	down	PREDICTED: uncharacterized protein LOC109006698 [Juglans regia]
LOC108986325	108986325	9.33333	120.333	0.152333	1.81242	-2.83663	0.00308289	yes	down	PREDICTED: zinc finger protein ZAT11-like [Juglans regia]
LOC108997447	108997447	88	699.333	0.615996	4.35013	-2.29096	0.00311685	yes	down	PREDICTED: heparan-alpha-glucosaminide N-acetyltransferase isoform X1 [Juglans regia]
LOC108979094	108979094	433.333	2472	3.39054	17.3368	-1.86036	0.00316149	yes	down	PREDICTED: ATP-citrate synthase alpha chain protein 1 [Juglans regia]
LOC108983254	108983254	1	62.3333	0.008787	0.684818	-5.45733	0.00316343	yes	down	PREDICTED: ethylene-responsive transcription factor 4-like [Juglans regia]
LOC108996630	108996630	0	33	0	0.381932	-6.72288	0.0031783	yes	down	PREDICTED: E3 ubiquitin-protein ligase AIP2 isoform X1 [Juglans regia]
LOC108992829	108992829	0	58.6667	0	0.347645	-7.55856	0.00320312	yes	down	PREDICTED: senescence-associated carboxylesterase 101-like isoform X1 [Juglans regia];PREDICTED: senescence-associated carboxylesterase 101-like isoform X2 [Juglans regia]
LOC109009007	109009007	2176.67	6992	16.2505	47.6314	-1.05862	0.00325592	yes	down	PREDICTED: serine/threonine-protein kinase rio2 isoform X1 [Juglans regia]
LOC109007666	109007666	36	368.333	0.527407	4.98127	-2.66387	0.0032636	yes	down	PREDICTED: probable chalcone--flavonone isomerase 3 [Juglans regia]
LOC108986824	108986824	604	9080.33	6.5473	81.4893	-2.90607	0.00329386	yes	down	PREDICTED: probable mannitol dehydrogenase [Juglans regia]
LOC108985708	108985708	0	36.3333	0	0.216106	-6.80954	0.00329408	yes	down	PREDICTED: protein LITTLE ZIPPER 3 [Juglans regia]
LOC108988052	108988052	1.33333	90.6667	0.00643634	0.526147	-5.67965	0.00329413	yes	down	PREDICTED: receptor-like protein kinase FERONIA [Juglans regia]
LOC108981227	108981227	676.667	2150.33	5.88929	16.9917	-1.0071	0.00329644	yes	down	PREDICTED: auxin-responsive protein IAA11-like isoform X1 [Juglans regia];PREDICTED: auxin-responsive protein IAA11-like isoform X2 [Juglans regia];PREDICTED: auxin-responsive protein IAA11-like isoform X3 [Juglans regia];PREDICTED: auxin-responsive protein IAA11-like isoform X4 [Juglans regia]
LOC108985426	108985426	4.66667	408	0.0767263	5.49091	-5.3476	0.00331985	yes	down	PREDICTED: protein PHLOEM PROTEIN 2-LIKE A9-like [Juglans regia]
LOC118344854	118344854	3	182	0.0611727	3.52822	-4.89823	0.00335673	yes	down	PREDICTED: uncharacterized protein LOC109006965 [Juglans regia]
LOC108990016	108990016	222.667	878.667	1.42535	5.17158	-1.35841	0.0034323	yes	down	PREDICTED: probable serine/threonine-protein kinase NAK isoform X1 [Juglans regia];PREDICTED: probable serine/threonine-protein kinase NAK isoform X2 [Juglans regia];PREDICTED: probable serine/threonine-protein kinase NAK isoform X4 [Juglans regia]
LOC109013141	109013141	0	54.3333	0	0.556039	-7.4314	0.0034418	yes	down	PREDICTED: VQ motif-containing protein 4-like [Juglans regia]
LOC109002960	109002960	1.66667	64	0.0150437	0.500217	-4.36346	0.00344924	yes	down	PREDICTED: laccase-7-like [Juglans regia]
LOC108986319	108986319	46.3333	221.667	0.621914	2.80563	-1.84817	0.00348103	yes	down	PREDICTED: pirin-like protein isoform X1 [Juglans regia];PREDICTED: pirin-like protein isoform X2 [Juglans regia]
LOC109021008	109021008	319.667	1014.33	5.19027	14.8049	-1.0522	0.0035003	yes	down	PREDICTED: cell wall / vacuolar inhibitor of fructosidase 2-like [Juglans regia]
LOC109004483	109004483	0	68.3333	0	0.548535	-7.704	0.00350477	yes	down	PREDICTED: uncharacterized protein LOC109004483 isoform X1 [Juglans regia]
LOC109018731	109018731	3	279.333	0.036287	2.76469	-5.43568	0.00350887	yes	down	PREDICTED: collagen alpha-1(I) chain-like isoform X1 [Juglans regia]
LOC108993882	108993882	208.333	765.333	0.972304	3.18317	-1.13763	0.00354505	yes	down	PREDICTED: pentatricopeptide repeat-containing protein At1g06270 [Juglans regia]
LOC108982066	108982066	0	91.3333	0	0.879146	-8.08794	0.00358626	yes	down	PREDICTED: two-component response regulator ARR8-like [Juglans regia]
LOC109012278	109012278	13	508.667	0.168719	5.62843	-4.16035	0.00363823	yes	down	PREDICTED: protein LIGHT-DEPENDENT SHORT HYPOCOTYLS 10-like [Juglans regia]
LOC108993159	108993159	0	31.6667	0	0.184482	-6.71163	0.00363949	yes	down	PREDICTED: zinc finger RNA-binding protein-like [Juglans regia]
LOC108982575	108982575	0	64.3333	0	0.327117	-7.62742	0.00367736	yes	down	PREDICTED: ABC transporter G family member 21 [Juglans regia]
LOC109013081	109013081	14.3333	226.667	0.183949	2.73507	-3.25104	0.00367779	yes	down	PREDICTED: protein IN2-1 homolog B-like [Juglans regia]
LOC109013554	109013554	171.667	1698.33	2.1542	19.7142	-2.71409	0.00367808	yes	down	PREDICTED: secoisolariciresinol dehydrogenase-like [Juglans regia]
LOC109003823	109003823	0	98	0	0.730931	-8.18101	0.00371195	yes	down	PREDICTED: uncharacterized protein LOC109003823 [Juglans regia]
LOC109001827	109001827	1.66667	145	0.0149867	1.08389	-5.34346	0.00374184	yes	down	PREDICTED: proline dehydrogenase 1, mitochondrial-like [Juglans regia]
LOC108992246	108992246	0	12	0	0.054513	-5.71044	0.00375601	yes	down	PREDICTED: disease resistance protein At4g27190-like [Juglans regia]
LOC109012135	109012135	145.667	635.667	1.27474	5.04289	-1.47393	0.00375794	yes	down	PREDICTED: pectin acetylesterase 8-like [Juglans regia]
LOC108993473	108993473	87	524.667	0.336733	1.85532	-1.88497	0.00379044	yes	down	PREDICTED: histidine kinase 4-like [Juglans regia]
LOC109002701	109002701	29	230	0.293911	2.21097	-2.33194	0.00380123	yes	down	PREDICTED: uncharacterized protein LOC109002701 [Juglans regia]
LOC109019211	109019211	19.6667	397.333	0.179558	3.26132	-3.50461	0.00380744	yes	down	PREDICTED: magnesium transporter MRS2-3-like [Juglans regia]
LOC108990972	108990972	10.6667	183.667	0.14043	2.2505	-3.19782	0.00382726	yes	down	PREDICTED: protein SODIUM POTASSIUM ROOT DEFECTIVE 2-like [Juglans regia]
LOC109005106	109005106	11.6667	247.667	0.0980973	1.89785	-3.46751	0.00383021	yes	down	PREDICTED: CBL-interacting serine/threonine-protein kinase 7-like [Juglans regia]
LOC108982860	108982860	45.6667	522.667	0.223333	2.37001	-2.95106	0.00387881	yes	down	PREDICTED: BEL1-like homeodomain protein 1 [Juglans regia]
LOC109007050	109007050	75.6667	1305.33	1.19597	17.4781	-3.07744	0.00401278	yes	down
LOC108979954	108979954	6	272.667	0.033988	1.52418	-5.15409	0.00403882	yes	down	PREDICTED: phenylalanine--tRNA ligase beta subunit, cytoplasmic-like [Juglans regia]
LOC109002078	109002078	40	463	0.208558	2.24971	-2.88654	0.00403884	yes	down	PREDICTED: G-type lectin S-receptor-like serine/threonine-protein kinase At4g27290 isoform X1 [Juglans regia]
LOC109014346	109014346	104.333	1651	0.764199	11.3973	-3.40473	0.00410125	yes	down	PREDICTED: uncharacterized protein LOC109014346 [Juglans regia]
LOC108987750	108987750	30.3333	1077.33	0.337893	10.3549	-4.07868	0.00411513	yes	down	PREDICTED: WAT1-related protein At1g09380-like [Juglans regia]
LOC108989706	108989706	11	176.333	0.0876297	1.24968	-3.2938	0.00413001	yes	down	PREDICTED: serine carboxypeptidase-like [Juglans regia]
LOC109012502	109012502	0	20.6667	0	0.17704	-6.39244	0.00413702	yes	down	PREDICTED: zinc finger CCCH domain-containing protein 15-like [Juglans regia]
LOC108992291	108992291	48.3333	316.333	0.0768339	0.461162	-2.13907	0.00417226	yes	down	PREDICTED: uncharacterized protein LOC108992291 isoform X4 [Juglans regia];PREDICTED: uncharacterized protein LOC108992291 isoform X1 [Juglans regia]
LOC108996726	108996726	3.66667	62.6667	0.0538967	0.948307	-3.82925	0.00417835	yes	down	PREDICTED: glutaredoxin-C9-like [Juglans regia]
LOC108987785	108987785	178.333	1194.67	1.46394	8.76872	-1.99029	0.00427283	yes	down	PREDICTED: abscisic acid 8'-hydroxylase 1-like [Juglans regia]
LOC108990270	108990270	66.6667	827.667	0.169376	1.9202	-2.73127	0.00430194	yes	down	PREDICTED: uncharacterized protein LOC108990270 [Juglans regia]
LOC108992241	108992241	68	281.333	0.823161	3.06143	-1.39987	0.00430376	yes	down	PREDICTED: deSI-like protein At4g17486 [Juglans regia]
LOC108997529	108997529	306.667	3693	5.14012	58.2893	-3.10474	0.0043238	yes	down	PREDICTED: uncharacterized protein LOC108997529 [Juglans regia]
LOC108996692	108996692	0	67.3333	0	0.84569	-7.73539	0.00432671	yes	down	PREDICTED: NAC domain-containing protein 73-like [Juglans regia]
LOC109020525	109020525	267.667	1360.33	1.62308	7.61386	-1.70325	0.00437865	yes	down	PREDICTED: probable lipid-A-disaccharide synthase, mitochondrial isoform X1 [Juglans regia];PREDICTED: probable lipid-A-disaccharide synthase, mitochondrial isoform X3 [Juglans regia];PREDICTED: probable lipid-A-disaccharide synthase, mitochondrial isoform X2 [Juglans regia]
LOC108991469	108991469	719.667	2622.33	3.29094	11.0619	-1.33301	0.00440898	yes	down	PREDICTED: uncharacterized protein LOC108991469 isoform X1 [Juglans regia]
LOC108991765	108991765	0	31	0	0.393788	-6.71363	0.0044207	yes	down	PREDICTED: abscisic acid receptor PYL4-like [Juglans regia]
LOC108996680	108996680	22.3333	727	0.242481	7.05957	-4.09667	0.00442976	yes	down	PREDICTED: xyloglucan endotransglucosylase/hydrolase 2-like [Juglans regia]
LOC108990475	108990475	979.667	3970.33	12.931	46.7836	-1.25115	0.00443749	yes	down	PREDICTED: uncharacterized protein LOC108990475 [Juglans regia]
LOC109013347	109013347	288	980	1.48533	4.62545	-1.15805	0.00447864	yes	down	PREDICTED: transcription factor TGA2.3-like isoform X2 [Juglans regia];PREDICTED: transcription factor TGA2.3-like isoform X1 [Juglans regia]
LOC108998678	108998678	60.6667	534.667	0.360742	2.95782	-2.52994	0.00451992	yes	down	PREDICTED: uncharacterized protein LOC108998678 isoform X2 [Juglans regia];PREDICTED: uncharacterized protein LOC108998678 isoform X1 [Juglans regia]
LOC108990865	108990865	0	57.3333	0	0.42743	-7.54019	0.00453056	yes	down	PREDICTED: homeobox protein HD1-like [Juglans regia]
LOC108996018	108996018	3.33333	134	0.024142	0.93878	-4.55952	0.00456587	yes	down	PREDICTED: cytochrome P450 94A2-like [Juglans regia]
LOC109021417	109021417	1023.33	3562.33	7.02841	22.9662	-1.42253	0.00462113	yes	down	PREDICTED: uncharacterized protein LOC109021417 isoform X2 [Juglans regia];PREDICTED: uncharacterized protein LOC109021417 isoform X1 [Juglans regia]
LOC109002816	109002816	0	28.6667	0	0.283095	-6.55959	0.00462315	yes	down	PREDICTED: protein FAR1-RELATED SEQUENCE 4-like [Juglans regia]
LOC108996397	108996397	2.33333	136.667	0.0171947	0.906889	-4.75211	0.00462938	yes	down	PREDICTED: G-type lectin S-receptor-like serine/threonine-protein kinase LECRK1 [Juglans regia]
LOC109010655	109010655	1.33333	112	0.013805	1.01435	-5.32558	0.00464178	yes	down	PREDICTED: zinc finger protein 4-like [Juglans regia]
LOC108980392	108980392	203	1346	2.55576	15.4853	-2.01145	0.00481175	yes	down	PREDICTED: multifunctional methyltransferase subunit TRM112-like protein At1g22270 [Juglans regia]
LOC109014950	109014950	0	28	0	0.382095	-6.42407	0.00482939	yes	down	PREDICTED: spindle and kinetochore-associated protein 1 homolog [Juglans regia]
LOC109002028	109002028	0	25.6667	0	0.167582	-6.25662	0.00484134	yes	down	PREDICTED: shikimate kinase 1, chloroplastic-like [Juglans regia]
LOC109007520	109007520	50.6667	722	0.494243	6.23749	-3.17444	0.00485903	yes	down	PREDICTED: heavy metal-associated isoprenylated plant protein 3 [Juglans regia]
LOC108985531	108985531	22.6667	315.333	0.166475	2.23166	-3.45446	0.00495804	yes	down	PREDICTED: protein SIEVE ELEMENT OCCLUSION B-like isoform X1 [Juglans regia];PREDICTED: protein SIEVE ELEMENT OCCLUSION B-like isoform X3 [Juglans regia]
LOC109004412	109004412	188.333	584	1.90534	5.42298	-1.01676	0.00497041	yes	down	PREDICTED: ATP synthase mitochondrial F1 complex assembly factor 1-like [Juglans regia]
LOC108998857	108998857	9	60.3333	0.0629293	0.391918	-2.09231	0.00504493	yes	down	PREDICTED: CBL-interacting serine/threonine-protein kinase 21-like [Juglans regia]
LOC108996089	108996089	118	742.667	1.36701	8.01987	-1.99347	0.00507077	yes	down	PREDICTED: zinc finger SWIM domain-containing protein 7 isoform X1 [Juglans regia];PREDICTED: zinc finger SWIM domain-containing protein 7 isoform X2 [Juglans regia]
LOC108989712	108989712	167	825.667	1.06108	4.78892	-1.61663	0.00508126	yes	down	PREDICTED: protein UPSTREAM OF FLC [Juglans regia]
LOC108985368	108985368	1206.67	3693.67	12.9045	36.2739	-1.03824	0.00518418	yes	down	PREDICTED: ribosomal RNA small subunit methyltransferase [Juglans regia]
LOC108994881	108994881	1.33333	36	0.006949	0.181181	-4.30096	0.00523087	yes	down	PREDICTED: protein NRT1/ PTR FAMILY 5.5-like [Juglans regia]
LOC109010941	109010941	67.6667	470	0.314706	1.96064	-2.01158	0.00526441	yes	down	PREDICTED: armadillo repeat-containing kinesin-like protein 3 isoform X1 [Juglans regia];PREDICTED: armadillo repeat-containing kinesin-like protein 3 isoform X2 [Juglans regia]
LOC109001719	109001719	58	260	0.719913	2.98794	-1.53696	0.00527282	yes	down	PREDICTED: uncharacterized protein LOC109001719 [Juglans regia]
LOC108985022	108985022	9.33333	66	0.0443263	0.306942	-2.30559	0.00537065	yes	down	PREDICTED: probable LRR receptor-like serine/threonine-protein kinase At1g14390 [Juglans regia]
LOC109005735	109005735	132	834.333	1.41827	8.15689	-1.95157	0.0054398	yes	down	PREDICTED: cysteine protease RD19A-like [Juglans regia]
LOC109006654	109006654	142.333	963.667	1.3934	8.48463	-2.06852	0.00546924	yes	down	PREDICTED: protein EXORDIUM-like 5 [Juglans regia]
LOC109020067	109020067	178.667	1724.33	0.882646	7.88486	-2.61799	0.00546958	yes	down	PREDICTED: probable auxin efflux carrier component 1c [Juglans regia]
LOC109009144	109009144	0	54.3333	0	0.301258	-7.40043	0.00547638	yes	down	PREDICTED: probable sulfate transporter 3.4 [Juglans regia]
LOC109004469	109004469	4.66667	434.333	0.021805	1.70381	-5.41956	0.00557897	yes	down	PREDICTED: nuclear valosin-containing protein-like [Juglans regia]
LOC109003741	109003741	173.333	631.333	1.3169	4.31374	-1.21449	0.00563308	yes	down	PREDICTED: RNA polymerase sigma factor sigC-like isoform X1 [Juglans regia]
LOC108983281	108983281	56	359	0.747813	4.3971	-2.1762	0.00570578	yes	down
LOC108980014	108980014	46	603.333	0.470595	5.84702	-3.14909	0.00580203	yes	down	PREDICTED: RING-H2 finger protein ATL66 [Juglans regia]
LOC108991364	108991364	44.6667	689.333	0.443551	6.07369	-3.00157	0.00580453	yes	down	PREDICTED: cysteine protease RD19A-like [Juglans regia]
LOC109001697	109001697	37	404	0.195354	2.0248	-2.89093	0.0058178	yes	down	PREDICTED: receptor-like protein 2 isoform X1 [Juglans regia]
LOC109008159	109008159	339	1340.67	2.68122	9.71982	-1.41725	0.00582509	yes	down	PREDICTED: keratin, type I cytoskeletal 9-like [Juglans regia]
LOC108991446	108991446	0	50.6667	0	0.578823	-7.32366	0.00592055	yes	down	PREDICTED: carbonic anhydrase 2-like isoform X1 [Juglans regia]
LOC108997446	108997446	217.333	1157	2.15951	10.6584	-1.92021	0.00600629	yes	down	PREDICTED: protein EXORDIUM-like 5 [Juglans regia]
LOC109004992	109004992	354.667	1550	2.36211	9.39652	-1.48773	0.00603102	yes	down	PREDICTED: uncharacterized protein LOC109004992 [Juglans regia]
LOC109007095	109007095	99	623	0.5797	3.31618	-2.01437	0.00604147	yes	down	PREDICTED: U-box domain-containing protein 30-like [Juglans regia]
LOC108988913	108988913	438.333	1639.33	2.82851	9.64334	-1.22417	0.00614197	yes	down	PREDICTED: uncharacterized protein LOC108988913 [Juglans regia]
LOC108991002	108991002	122.667	940	1.81583	12.4408	-2.10754	0.00622218	yes	down	PREDICTED: uncharacterized protein LOC108991002 [Juglans regia]
LOC108979045	108979045	38.3333	510.333	0.287848	3.55266	-3.10583	0.0062556	yes	down	PREDICTED: transcription factor bHLH68-like isoform X3 [Juglans regia];PREDICTED: transcription factor bHLH68-like isoform X1 [Juglans regia]
LOC108987955	108987955	68.6667	616.667	0.354324	2.91918	-2.4219	0.00630776	yes	down	PREDICTED: receptor protein kinase-like protein ZAR1 [Juglans regia]
LOC108993250	108993250	145.333	507	1.36466	4.32798	-1.16857	0.00633971	yes	down	PREDICTED: protein TIFY 6B isoform X1 [Juglans regia]
LOC118349838	118349838	64.3333	482	1.49394	10.2518	-2.26106	0.00635564	yes	down
LOC108991764	108991764	0	62	0	0.483362	-7.54587	0.0063965	yes	down	PREDICTED: taxadien-5-alpha-ol O-acetyltransferase [Juglans regia]
LOC108984746	108984746	59.6667	292	0.626859	2.8501	-1.76316	0.00641741	yes	down	PREDICTED: probable long-chain-alcohol O-fatty-acyltransferase 5 [Juglans regia]
LOC108993804	108993804	29.6667	468	0.26674	3.93208	-3.43411	0.00641816	yes	down	PREDICTED: dof zinc finger protein DOF4.6-like [Juglans regia]
LOC108984077	108984077	8.66667	125.667	0.166908	2.15894	-3.0728	0.00646649	yes	down	PREDICTED: uncharacterized protein LOC109018048 [Juglans regia]
LOC109013832	109013832	35	437	1.23087	14.0418	-2.86531	0.00647752	yes	down	PREDICTED: elastin-like [Juglans regia]
LOC108993810	108993810	0	79	0	0.797688	-7.92798	0.00651628	yes	down	PREDICTED: beta-carotene isomerase D27, chloroplastic [Juglans regia]
LOC108990219	108990219	1	105	0.0261547	2.93308	-5.60668	0.00655396	yes	down	PREDICTED: uncharacterized protein LOC108990219 [Juglans regia]
LOC109009837	109009837	2.33333	162	0.0281997	1.69843	-4.99812	0.006577	yes	down	PREDICTED: 60S acidic ribosomal protein P0-like [Juglans regia]
LOC118349545	118349545	0	78.6667	0	0.796698	-7.92191	0.00658624	yes	down	PREDICTED: beta-carotene isomerase D27, chloroplastic [Juglans regia]
LOC109013102	109013102	501	8985.67	11.5972	173.122	-3.09023	0.00660692	yes	down	Metallothionein-like protein type [Trema orientale]
LOC109005879	109005879	286.667	938.333	3.92663	11.793	-1.08231	0.00664982	yes	down	PREDICTED: peroxiredoxin-2F, mitochondrial-like [Juglans regia]
LOC118348244	118348244	53.3333	185.333	0.61363	1.97386	-1.23447	0.00680472	yes	down	PREDICTED: coiled-coil domain-containing protein 94 homolog isoform X1 [Juglans regia]
LOC108990995	108990995	0	53.6667	0	0.537865	-7.4073	0.00684772	yes	down	PREDICTED: myb-related protein 308-like [Juglans regia]
LOC109006685	109006685	0	87.3333	0	0.865592	-8.01471	0.00698419	yes	down	PREDICTED: tetraketide alpha-pyrone reductase 1 [Juglans regia]
LOC108991868	108991868	0	51	0	0.456433	-7.30916	0.00698771	yes	down	PREDICTED: staphylococcal-like nuclease CAN2 [Juglans regia]
LOC108985418	108985418	20.3333	161.667	0.271145	2.06657	-2.47987	0.00708961	yes	down	PREDICTED: cytochrome c6, chloroplastic-like [Juglans regia]
LOC108989741	108989741	24	276	0.135157	1.48438	-2.98588	0.00712701	yes	down	PREDICTED: BTB/POZ domain-containing protein At1g67900 [Juglans regia]
LOC109011385	109011385	60.6667	546.333	0.205636	1.73009	-2.46354	0.00719542	yes	down	PREDICTED: protein GIGANTEA-like isoform X1 [Juglans regia];PREDICTED: protein GIGANTEA-like isoform X2 [Juglans regia]
LOC109006277	109006277	18.3333	197	0.106746	1.11058	-2.96284	0.00722126	yes	down	PREDICTED: cytochrome P450 734A1-like [Juglans regia]
LOC109007527	109007527	50.6667	799.667	0.478263	6.58538	-3.02513	0.00738666	yes	down	PREDICTED: caffeic acid 3-O-methyltransferase [Juglans regia]
LOC108987192	108987192	0	51.3333	0	0.551977	-7.3546	0.00739113	yes	down	PREDICTED: purple acid phosphatase 3-like isoform X1 [Juglans regia];PREDICTED: purple acid phosphatase 3-like isoform X2 [Juglans regia]
LOC108992141	108992141	38.6667	221.667	0.650841	3.44829	-1.81689	0.00745056	yes	down	PREDICTED: spidroin-2-like [Juglans regia]
LOC108988286	108988286	5	265.667	0.029288	1.56268	-4.9461	0.00745868	yes	down	PREDICTED: probably inactive receptor-like protein kinase At2g46850 [Juglans regia]
LOC108986945	108986945	0	23.3333	0	0.327595	-6.2695	0.00751527	yes	down	PREDICTED: indole-3-acetic acid-induced protein ARG7-like [Juglans regia]
LOC108993508	108993508	3.66667	61.6667	0.0390123	0.63339	-3.13839	0.00758877	yes	down	PREDICTED: bZIP transcription factor 11-like [Juglans regia]
LOC108991584	108991584	136.667	1578.67	1.9954	21.5635	-2.99402	0.00764562	yes	down	PREDICTED: uncharacterized protein LOC108991584 [Juglans regia]
LOC108994490	108994490	1.33333	70	0.0104773	0.534966	-5.22479	0.0076926	yes	down	PREDICTED: NAD-dependent protein deacetylase SRT1-like isoform X1 [Juglans regia]
LOC108981170	108981170	30.3333	209.667	0.196762	1.26701	-2.3008	0.00769993	yes	down	PREDICTED: putative laccase-9 [Juglans regia]
LOC108996586	108996586	0	10	0	0.062504	-5.30092	0.0077264	yes	down	PREDICTED: probable metal-nicotianamine transporter YSL7 [Juglans regia]
LOC109020737	109020737	385.667	1707	2.45012	10.0555	-1.65747	0.00775302	yes	down	PREDICTED: glucose-1-phosphate adenylyltransferase large subunit 1-like [Juglans regia]
LOC108981929	108981929	0	28.3333	0	0.400019	-6.40466	0.00782549	yes	down	PREDICTED: 21 kDa protein [Juglans regia]
LOC109008078	109008078	44	732	0.227813	3.45801	-3.33672	0.00786513	yes	down	PREDICTED: probable linoleate 9S-lipoxygenase 5 [Juglans regia]
LOC109004182	109004182	5.33333	209.333	0.114536	3.79579	-4.23928	0.00786568	yes	down	PREDICTED: protein SPIRAL1-like 5 [Juglans regia]
LOC109019669	109019669	0	450.667	0	12.7488	-10.3809	0.00788398	yes	down
LOC118343919	118343919	3.66667	40.3333	0.540123	6.5548	-2.7464	0.00795296	yes	down
LOC109010997	109010997	0	115	0	0.613804	-8.41961	0.00797584	yes	down	PREDICTED: aspartyl protease family protein At5g10770-like, partial [Juglans regia]
LOC108996231	108996231	0	142.333	0	2.89768	-8.71756	0.00797667	yes	down	PREDICTED: non-specific lipid-transfer protein A-like [Juglans regia]
LOC109022010	109022010	51	174.667	0.335079	1.05606	-1.20099	0.00800107	yes	down	PREDICTED: pentatricopeptide repeat-containing protein At4g21170 [Juglans regia]
LOC109001763	109001763	260.333	850.667	6.04888	17.9284	-1.04578	0.00800342	yes	down	PREDICTED: pre-mRNA-processing protein 40A-like isoform X1 [Juglans regia]
LOC109007173	109007173	574.333	1909	3.03168	9.4108	-1.29318	0.00802774	yes	down	PREDICTED: probable methyltransferase PMT3 [Juglans regia]
LOC109014016	109014016	105	786	1.47386	10.0453	-2.10641	0.00805928	yes	down	PREDICTED: non-specific lipid transfer protein GPI-anchored 2-like [Juglans regia]
LOC108986498	108986498	0.666667	95.3333	0.00406167	0.557905	-6.58742	0.00808298	yes	down	PREDICTED: sulfate transporter 3.1-like isoform X1 [Juglans regia]
LOC109013802	109013802	56.6667	405.667	0.461022	3.00509	-2.08745	0.00842115	yes	down	PREDICTED: transcription factor bHLH63-like [Juglans regia]
LOC108981245	108981245	0	79.3333	0	0.512377	-7.87395	0.0084683	yes	down	PREDICTED: uncharacterized protein LOC108981245 [Juglans regia]
LOC118349266	118349266	346	4273.67	3.70646	37.9668	-2.62772	0.00849689	yes	down	PREDICTED: probable mannitol dehydrogenase [Juglans regia]
LOC109009626	109009626	205.667	648.333	1.56702	4.65474	-1.22968	0.0085249	yes	down	PREDICTED: protein TIFY 8-like isoform X2 [Juglans regia];PREDICTED: protein TIFY 8-like isoform X1 [Juglans regia]
LOC108995044	108995044	155	689.333	1.45079	5.82946	-1.44751	0.0086201	yes	down	PREDICTED: mitochondrial thiamine pyrophosphate carrier-like isoform X1 [Juglans regia]
LOC108996348	108996348	540	2179.67	4.61354	17.0625	-1.49758	0.00862539	yes	down	PREDICTED: protein starmaker isoform X1 [Juglans regia]
LOC108998562	108998562	372.333	2932	4.15277	28.1288	-2.20934	0.00864403	yes	down	PREDICTED: zinc transporter 8-like [Juglans regia]
LOC108984804	108984804	1.33333	89.6667	0.00812831	0.590449	-5.10841	0.00869304	yes	down	PREDICTED: serine carboxypeptidase-like 45 isoform X1 [Juglans regia]
LOC108983621	108983621	0	65.3333	0	0.878558	-7.71616	0.0087114	yes	down	PREDICTED: xyloglucan endotransglucosylase/hydrolase protein 22-like [Juglans regia]
LOC109003548	109003548	64.3333	284.333	0.67194	2.67157	-1.45985	0.00875998	yes	down	PREDICTED: basic leucine zipper 43-like [Juglans regia]
LOC108986766	108986766	161.667	1382	1.47881	11.7254	-2.41331	0.00891514	yes	down	PREDICTED: transcription factor bHLH68-like [Juglans regia]
LOC108991581	108991581	694.333	4218.33	10.6778	59.5118	-1.89394	0.00892778	yes	down
LOC109003691	109003691	0	14.3333	0	0.152531	-5.446	0.00894641	yes	down	PREDICTED: peroxidase 29-like isoform X1 [Juglans regia];PREDICTED: peroxidase 29-like isoform X2 [Juglans regia]
LOC109014021	109014021	2.33333	204	0.014021	1.15116	-5.49464	0.00903626	yes	down	PREDICTED: protein FAF-like, chloroplastic [Juglans regia]
LOC108987865	108987865	351.333	1033	2.33426	6.33553	-1.02586	0.00905341	yes	down	PREDICTED: GTP-binding protein At3g49725, chloroplastic [Juglans regia]
LOC108995122	108995122	1	38.6667	0.00384267	0.139762	-4.88242	0.00908893	yes	down	PREDICTED: receptor-like protein 12 [Juglans regia]
LOC108996401	108996401	43	178.333	0.515845	2.00691	-1.53029	0.00909726	yes	down	PREDICTED: somatic embryogenesis receptor kinase 1-like [Juglans regia]
LOC108988128	108988128	1681.33	10796	36.2536	201.573	-1.78267	0.00910128	yes	down	PREDICTED: uncharacterized protein LOC108988128 [Juglans regia]
LOC109020045	109020045	4	186	0.0274317	1.18859	-5.151	0.00919394	yes	down	PREDICTED: phosphomethylethanolamine N-methyltransferase isoform X1 [Juglans regia]
LOC109002856	109002856	113	445.667	0.424931	1.56298	-1.55252	0.00940552	yes	down	PREDICTED: probable phospholipid-transporting ATPase 4 [Juglans regia]
LOC109009091	109009091	113.667	904.333	0.905914	6.53646	-2.18785	0.00944152	yes	down	PREDICTED: probable serine/threonine-protein kinase At1g01540 [Juglans regia]
LOC109010257	109010257	32	363.667	0.348327	3.35799	-2.62513	0.00952936	yes	down	PREDICTED: inositol oxygenase 4-like [Juglans regia]
LOC109003205	109003205	16.6667	327.333	0.19115	3.42531	-3.42025	0.0095677	yes	down	PREDICTED: agamous-like MADS-box protein AGL9 homolog [Juglans regia]
LOC108985458	108985458	0	63.6667	0	1.05952	-7.57811	0.00968771	yes	down	PREDICTED: MLP-like protein 423 [Juglans regia]
LOC109014342	109014342	317	1770	3.42888	17.1738	-1.68715	0.00977159	yes	down	PREDICTED: transcription factor bHLH113-like isoform X1 [Juglans regia]
LOC109007019	109007019	31.3333	143.667	0.140271	0.598281	-1.6001	0.00981225	yes	down	PREDICTED: potassium channel AKT2/3-like isoform X1 [Juglans regia]
LOC108986980	108986980	19.3333	256	0.142877	1.72597	-2.91028	0.00982527	yes	down	PREDICTED: type III polyketide synthase B-like [Juglans regia]
LOC109005666	109005666	40.6667	256.333	0.60322	3.55096	-2.17021	0.00982681	yes	down	PREDICTED: 1,4-dihydroxy-2-naphthoyl-CoA thioesterase 1 [Juglans regia]
LOC109004199	109004199	50.3333	504.667	0.889873	8.79458	-3.19607	0.00985127	yes	down	PREDICTED: heme-binding protein 1 [Juglans regia]
LOC109007116	109007116	11.3333	214.667	0.210845	3.36369	-3.23683	0.00988014	yes	down
LOC108986079	108986079	0	362.667	0	1.84474	-10.0665	0.0099808	yes	down	PREDICTED: uncharacterized protein LOC108986079 [Juglans regia]
LOC109008529	109008529	518	2213	2.12643	8.27781	-1.38928	0.0100101	yes	down	PREDICTED: myb-like protein X isoform X2 [Juglans regia];PREDICTED: regulator of nonsense transcripts 3B isoform X1 [Juglans regia]
LOC108983184	108983184	0	51.3333	0	0.817894	-7.25324	0.0100499	yes	down	PREDICTED: thioredoxin F-type, chloroplastic-like [Juglans regia]
LOC108984549	108984549	20.6667	254.667	0.142079	1.61138	-3.0777	0.0101167	yes	down	PREDICTED: ACT domain-containing protein ACR6-like isoform X1 [Juglans regia];PREDICTED: ACT domain-containing protein ACR6-like isoform X3 [Juglans regia];PREDICTED: ACT domain-containing protein ACR6-like isoform X2 [Juglans regia]
LOC108988462	108988462	44.3333	783	0.652507	9.59903	-3.23732	0.0101322	yes	down	PREDICTED: GEM-like protein 4 [Juglans regia]
LOC108993342	108993342	2131.67	7940.67	12.8024	42.382	-1.12186	0.0101985	yes	down	PREDICTED: protein ROOT INITIATION DEFECTIVE 3-like isoform X1 [Juglans regia];PREDICTED: protein ROOT INITIATION DEFECTIVE 3-like isoform X2 [Juglans regia]
LOC109009710	109009710	1702.33	8342	16.6751	75.737	-1.67969	0.0102018	yes	down	PREDICTED: DNA-damage-repair/toleration protein DRT102-like [Juglans regia]
LOC109020627	109020627	0	70.6667	0	0.667806	-7.70727	0.0102071	yes	down	PREDICTED: probable RNA-binding protein ARP1 [Juglans regia]
LOC108984049	108984049	3	85	0.031387	0.805011	-3.89949	0.0102188	yes	down	PREDICTED: myb-related protein 305-like [Juglans regia]
LOC109004652	109004652	0	14.6667	0	0.0808727	-5.46325	0.0102197	yes	down	PREDICTED: aldehyde dehydrogenase family 2 member C4-like isoform X1 [Juglans regia]
LOC108990574	108990574	1	136.667	0.025604	2.99489	-5.99568	0.0102329	yes	down	PREDICTED: glucan endo-1,3-beta-D-glucosidase-like isoform X1 [Juglans regia];PREDICTED: glucan endo-1,3-beta-D-glucosidase-like isoform X2 [Juglans regia]
LOC108981751	108981751	0	33.6667	0	0.30635	-6.76371	0.010319	yes	down	PREDICTED: polygalacturonase inhibitor-like [Juglans regia]
LOC108986203	108986203	8	171.333	0.0599135	1.20715	-3.50152	0.0103798	yes	down	PREDICTED: glucan endo-1,3-beta-glucosidase 14-like [Juglans regia]
LOC109012966	109012966	1.66667	75	0.00545267	0.212209	-4.44233	0.0104067	yes	down	PREDICTED: TMV resistance protein N-like isoform X1 [Juglans regia]
LOC109004142	109004142	0	66.6667	0	0.771563	-7.62556	0.0104393	yes	down	PREDICTED: nitrogen regulatory protein P-II homolog [Juglans regia]
LOC108998061	108998061	11.3333	730.333	0.0408447	2.28943	-4.88015	0.0105752	yes	down	PREDICTED: ABC transporter B family member 9 isoform X1 [Juglans regia]
LOC109015071	109015071	142	611.333	0.372173	1.4569	-1.53134	0.0105952	yes	down	PREDICTED: uncharacterized protein LOC109003427 isoform X1 [Juglans regia]
LOC109004287	109004287	40.6667	538.667	0.280723	3.52783	-3.12325	0.0106173	yes	down	PREDICTED: 4-coumarate--CoA ligase-like 5 [Juglans regia]
LOC108989778	108989778	0	24.6667	0	0.20224	-6.3175	0.0106541	yes	down	PREDICTED: homeobox-leucine zipper protein ATHB-6-like isoform X1 [Juglans regia]
LOC109006600	109006600	37	397.667	0.568083	5.52491	-2.724	0.0107222	yes	down	PREDICTED: ubiquitin-conjugating enzyme E2 28-like isoform X2 [Juglans regia]
LOC109007920	109007920	34	174	0.139294	0.679281	-1.9517	0.010782	yes	down	PREDICTED: beta-galactosidase 1-like [Juglans regia]
LOC109009153	109009153	6	205.667	0.0904923	2.71315	-4.0406	0.0108623	yes	down	PREDICTED: uncharacterized protein LOC109009153 [Juglans regia]
LOC108981387	108981387	6.66667	256.333	0.0625745	2.35538	-4.81317	0.0109354	yes	down	PREDICTED: putative protein phosphatase 2C-like protein 44 isoform X1 [Juglans regia];PREDICTED: putative protein phosphatase 2C-like protein 44 isoform X2 [Juglans regia]
LOC108997860	108997860	1	124	0.00733567	0.855941	-5.97699	0.010936	yes	down	PREDICTED: omega-hydroxypalmitate O-feruloyl transferase-like [Juglans regia]
LOC108998197	108998197	0	49	0	0.764207	-7.198	0.0109558	yes	down	PREDICTED: uncharacterized protein LOC108998197 [Juglans regia]
LOC108986385	108986385	15	638	0.150261	5.42593	-4.40131	0.0109706	yes	down	PREDICTED: WAT1-related protein At2g39510-like isoform X1 [Juglans regia]
LOC108997101	108997101	70.6667	522.333	0.336635	2.27053	-2.18893	0.0109794	yes	down	PREDICTED: uncharacterized protein LOC108997101 isoform X1 [Juglans regia];PREDICTED: uncharacterized protein LOC108997101 isoform X2 [Juglans regia]
LOC109013516	109013516	10.6667	91	0.072797	0.596514	-2.8006	0.0109931	yes	down	PREDICTED: nuclear transcription factor Y subunit A-10-like [Juglans regia]
LOC108988049	108988049	23.6667	138.333	0.114755	0.614124	-2.01058	0.0109995	yes	down	PREDICTED: receptor-like protein kinase FERONIA [Juglans regia]
LOC108999264	108999264	20.3333	247.667	0.16628	1.87249	-2.83912	0.011002	yes	down	PREDICTED: serine/threonine-protein kinase HT1-like [Juglans regia]
LOC109001639	109001639	0	23.3333	0	0.221192	-6.12524	0.011018	yes	down	PREDICTED: LOW QUALITY PROTEIN: uncharacterized protein LOC109001639 [Juglans regia]
LOC108994144	108994144	12642.7	39143	182.616	515.968	-1.00047	0.0110216	yes	down	PREDICTED: 60S ribosomal protein L19-3 isoform X1 [Juglans regia]
LOC109003644	109003644	484.333	5188	5.44645	48.7856	-2.42803	0.011022	yes	down	PREDICTED: probable mannitol dehydrogenase [Juglans regia]
LOC108991975	108991975	748	2509.67	3.87257	11.8084	-1.09567	0.0111269	yes	down	PREDICTED: uncharacterized protein LOC108991975 [Juglans regia]
LOC109013979	109013979	240.667	813.667	2.75594	8.53025	-1.12692	0.0111665	yes	down	PREDICTED: zinc finger protein ZAT10-like [Juglans regia]
LOC109013218	109013218	1173.67	9749.67	8.7375	68.1138	-2.51483	0.0111758	yes	down	PREDICTED: auxin-responsive protein IAA9 [Juglans regia]
LOC109021765	109021765	8.33333	354.667	0.104453	3.93004	-4.39934	0.0112737	yes	down	PREDICTED: protein NBR1 homolog [Juglans regia]
LOC109014140	109014140	727	2906.33	12.7575	46.6546	-1.36471	0.0112876	yes	down	PREDICTED: high mobility group B protein 3-like [Juglans regia]
LOC109009235	109009235	156	819	2.40097	11.3068	-1.64751	0.0113138	yes	down	PREDICTED: uncharacterized protein LOC109009235 [Juglans regia]
LOC108984907	108984907	0	57.3333	0	0.517599	-7.43107	0.0113186	yes	down	PREDICTED: probable trehalose-phosphate phosphatase D [Juglans regia]
LOC109011806	109011806	327	1638.33	2.26278	10.4853	-1.72901	0.0113525	yes	down	PREDICTED: calcium-dependent protein kinase 11-like [Juglans regia]
LOC108989126	108989126	48.3333	419.667	0.38033	2.8813	-2.28046	0.0113888	yes	down	PREDICTED: transcription factor bHLH63-like [Juglans regia]
LOC109004903	109004903	302	2238.33	1.08129	7.49519	-2.31729	0.0114116	yes	down	PREDICTED: homeobox-leucine zipper protein ATHB-15 [Juglans regia]
LOC108985742	108985742	2	33.3333	0.0267944	0.436323	-3.69354	0.011416	yes	down	PREDICTED: F-box protein At5g67140-like isoform X1 [Juglans regia]
LOC108987884	108987884	569.333	2593.67	3.45447	14.1218	-1.48477	0.011434	yes	down	PREDICTED: uncharacterized protein LOC108987884 isoform X1 [Juglans regia]
LOC109001350	109001350	5.66667	212.333	0.052665	1.86985	-4.65175	0.0115475	yes	down	PREDICTED: zinc finger protein CONSTANS-LIKE 2-like [Juglans regia]
LOC108987495	108987495	19.6667	105.667	0.110714	0.55828	-1.83374	0.0115736	yes	down	PREDICTED: pentatricopeptide repeat-containing protein At5g39680-like [Juglans regia]
LOC109006828	109006828	0	49.6667	0	0.224774	-7.27017	0.0116371	yes	down	PREDICTED: heat shock cognate 70 kDa protein 2-like [Juglans regia]
LOC109001955	109001955	111	437	0.831343	3.02644	-1.46677	0.011699	yes	down	PREDICTED: peroxisomal (S)-2-hydroxy-acid oxidase GLO4-like [Juglans regia]
LOC109001430	109001430	46.6667	800	0.269318	4.10509	-3.23339	0.0117168	yes	down	PREDICTED: long-chain-alcohol oxidase FAO4A-like [Juglans regia]
LOC109006235	109006235	0	90.6667	0	0.951868	-8.07858	0.0117347	yes	down	PREDICTED: peroxidase 25-like [Juglans regia]
LOC108991474	108991474	4	242	0.0165167	0.82373	-4.79757	0.0117528	yes	down	PREDICTED: probable boron transporter 2 [Juglans regia]
LOC109007852	109007852	75.6667	265.667	0.672451	2.18387	-1.28215	0.0117738	yes	down	PREDICTED: nuclear pore complex protein NUP35-like [Juglans regia]
LOC108996623	108996623	64.6667	385.333	0.482986	2.54489	-1.75263	0.0117865	yes	down	PREDICTED: LOW QUALITY PROTEIN: NAC domain-containing protein 91-like [Juglans regia]
LOC108991838	108991838	67	421	1.24639	6.97484	-1.84403	0.0118109	yes	down	PREDICTED: protein EARLY FLOWERING 4-like [Juglans regia]
LOC109012036	109012036	204.333	2673.33	3.06462	35.9548	-2.90337	0.0118865	yes	down	PREDICTED: glutathione S-transferase U8-like [Juglans regia]
LOC108997882	108997882	0	307	0	1.86744	-9.82644	0.0119028	yes	down	PREDICTED: uncharacterized protein LOC108997882 [Juglans regia]
LOC108987159	108987159	0	42.6667	0	0.298931	-7.10453	0.0119135	yes	down	PREDICTED: probable GABA transporter 2 [Juglans regia]
LOC109005428	109005428	1408.33	5608.33	15.1231	54.98	-1.30626	0.0119143	yes	down	PREDICTED: dnaJ homolog subfamily B member 6-like isoform X2 [Juglans regia];PREDICTED: dnaJ homolog subfamily B member 6-like isoform X4 [Juglans regia];PREDICTED: dnaJ homolog subfamily B member 6-like isoform X1 [Juglans regia];PREDICTED: dnaJ homolog subfamily B member 6-like isoform X3 [Juglans regia]
LOC108989597	108989597	0	43.3333	0	0.486616	-7.18345	0.0121778	yes	down	PREDICTED: rhodanese-like domain-containing protein 14, chloroplastic isoform X1 [Juglans regia]
LOC109012660	109012660	2.66667	362.333	0.0174527	2.09364	-5.92853	0.0121917	yes	down	PREDICTED: uncharacterized protein LOC109012660 [Juglans regia]
LOC109021433	109021433	11.6667	61.6667	0.063028	0.313602	-1.81018	0.0122559	yes	down	PREDICTED: pentatricopeptide repeat-containing protein At3g29230-like [Juglans regia]
LOC108991044	108991044	0	16.6667	0	0.157196	-6.24722	0.0122713	yes	down	PREDICTED: cationic peroxidase 1-like [Juglans regia]
LOC109000935	109000935	17.6667	280.667	0.129242	1.8704	-3.02021	0.0122968	yes	down	PREDICTED: uncharacterized protein LOC109000935 isoform X1 [Juglans regia];PREDICTED: uncharacterized protein LOC109000935 isoform X2 [Juglans regia]
LOC109004895	109004895	1	83	0.009914	1.13355	-5.88784	0.0123156	yes	down	PREDICTED: uncharacterized protein LOC109004895 [Juglans regia]
LOC108994983	108994983	1.66667	49	0.011432	0.390627	-4.39629	0.012353	yes	down	PREDICTED: S-adenosylmethionine decarboxylase proenzyme 4 [Juglans regia]
LOC108989814	108989814	146	777	1.19984	5.86031	-1.69924	0.0124497	yes	down	PREDICTED: uncharacterized protein LOC108989814 isoform X1 [Juglans regia];PREDICTED: uncharacterized protein LOC108989814 isoform X2 [Juglans regia];PREDICTED: uncharacterized protein LOC108989814 isoform X3 [Juglans regia]
LOC109010976	109010976	261.333	1055	1.8049	6.48756	-1.29846	0.0125348	yes	down	PREDICTED: ACT domain-containing protein ACR8-like [Juglans regia]
LOC108985979	108985979	93	280.667	0.750188	2.06284	-1.00602	0.0126698	yes	down	PREDICTED: uncharacterized protein LOC108985979 [Juglans regia]
LOC108998404	108998404	290.333	2713.67	1.86465	15.7216	-2.41521	0.0127159	yes	down	PREDICTED: pyruvate decarboxylase 1 [Juglans regia]
LOC109009286	109009286	14.6667	318	0.301346	5.85457	-3.5602	0.0127855	yes	down
LOC109003726	109003726	5.33333	52	0.0946033	0.881563	-2.73443	0.0128158	yes	down	PREDICTED: histidine-containing phosphotransfer protein 4-like [Juglans regia]
LOC109006627	109006627	3	128.667	0.0140707	0.582905	-5.00677	0.0128869	yes	down	PREDICTED: mechanosensitive ion channel protein 6-like isoform X1 [Juglans regia]
LOC109008620	109008620	92.3333	387.333	0.412456	1.58294	-1.49044	0.0128951	yes	down	PREDICTED: uncharacterized protein LOC109008620 isoform X1 [Juglans regia];PREDICTED: uncharacterized protein LOC109008620 isoform X2 [Juglans regia]
LOC108986281	108986281	252.333	1227.67	1.48941	6.61233	-1.61697	0.0129637	yes	down	PREDICTED: probable receptor-like protein kinase At3g55450 isoform X1 [Juglans regia];PREDICTED: probable receptor-like protein kinase At3g55450 isoform X2 [Juglans regia]
LOC108992239	108992239	222.667	962	2.08505	8.15978	-1.42058	0.0129888	yes	down	PREDICTED: uncharacterized protein LOC108992239 [Juglans regia]
LOC109020063	109020063	2	48.6667	0.0132244	0.256214	-3.56549	0.0130582	yes	down	PREDICTED: ERAD-associated E3 ubiquitin-protein ligase component HRD3A-like [Juglans regia]
LOC109022243	109022243	166.333	945	0.827473	4.15623	-1.65458	0.0130899	yes	down	PREDICTED: monosaccharide-sensing protein 2-like [Juglans regia]
LOC108981426	108981426	0	92.3333	0	0.739007	-8.1392	0.0130969	yes	down	PREDICTED: UPF0496 protein At1g20180-like isoform X1 [Juglans regia]
LOC109015559	109015559	79.6667	1603.33	1.28073	22.0516	-3.45541	0.0131645	yes	down	PREDICTED: Werner Syndrome-like exonuclease [Juglans regia]
LOC108987755	108987755	345	3341.67	6.7665	56.951	-2.36019	0.0132475	yes	down	PREDICTED: uncharacterized protein LOC108987755 [Juglans regia]
LOC109005930	109005930	321.333	1888.67	4.26119	22.3946	-1.70779	0.0132804	yes	down	PREDICTED: histidine-containing phosphotransfer protein 1 [Juglans regia]
LOC108983308	108983308	0	22	0	0.29216	-6.10571	0.0133563	yes	down	PREDICTED: cyclin-U4-1-like [Juglans regia]
LOC109013006	109013006	184.333	850.333	1.35932	5.77418	-1.69213	0.0133782	yes	down	PREDICTED: abscisic acid 8'-hydroxylase 2 [Juglans regia]
LOC109011902	109011902	67	676.333	0.368526	3.44457	-2.89583	0.013416	yes	down	PREDICTED: amino acid transporter ANT1 isoform X2 [Juglans regia]
LOC109004147	109004147	1.33333	93.3333	0.00769667	0.460598	-5.07405	0.0134839	yes	down	PREDICTED: boron transporter 1-like [Juglans regia]
LOC108994229	108994229	1	28	0.00872767	0.209067	-3.872	0.0134983	yes	down	PREDICTED: UPF0481 protein At3g47200-like isoform X1 [Juglans regia]
LOC108980473	108980473	0	18	0	0.14604	-5.92899	0.0135001	yes	down	PREDICTED: vignain-like [Juglans regia]
LOC109008656	109008656	219	721.333	1.79515	5.38813	-1.08081	0.0135359	yes	down	PREDICTED: pentatricopeptide repeat-containing protein At4g02820, mitochondrial isoform X1 [Juglans regia]
LOC108990111	108990111	29	449.667	0.291817	4.14065	-3.18738	0.0135585	yes	down	PREDICTED: aquaporin PIP2-7-like [Juglans regia]
LOC108981321	108981321	290.333	922.333	1.61719	4.72831	-1.0476	0.0135599	yes	down	PREDICTED: transcription factor EGL1-like [Juglans regia]
LOC108989984	108989984	9.33333	223	0.13157	2.7339	-3.66924	0.0136529	yes	down	PREDICTED: acid phosphatase 1 [Juglans regia]
LOC108991545	108991545	82.3333	420	0.458831	2.13646	-1.64584	0.0136649	yes	down	PREDICTED: uncharacterized protein LOC108991545 [Juglans regia]
LOC109005810	109005810	2.33333	159.667	0.0357123	2.16835	-4.94803	0.0137053	yes	down	PREDICTED: protein LIGHT-DEPENDENT SHORT HYPOCOTYLS 10-like [Juglans regia]
LOC109008095	109008095	0	28.3333	0	0.15807	-6.6555	0.013746	yes	down	PREDICTED: myb family transcription factor PHL5-like isoform X4 [Juglans regia];PREDICTED: myb family transcription factor PHL5-like isoform X3 [Juglans regia]
LOC108980287	108980287	0	17.3333	0	0.216978	-5.88709	0.0137488	yes	down	PREDICTED: somatic embryogenesis receptor kinase 1-like isoform X2 [Juglans regia]
LOC109004108	109004108	940.333	5424.33	7.0138	40.0822	-2.50324	0.0137567	yes	down	PREDICTED: cytochrome P450 714A1-like isoform X1 [Juglans regia]
LOC108996074	108996074	1	1367.33	0.00745833	10.1397	-9.38348	0.0137747	yes	down	PREDICTED: gibberellin 20 oxidase 2-like [Juglans regia]
LOC109004302	109004302	137	612.333	0.554645	2.25028	-1.43407	0.0138936	yes	down	PREDICTED: auxin response factor 18-like [Juglans regia]
LOC108987191	108987191	0	75	0	0.770195	-7.81459	0.0139002	yes	down	PREDICTED: purple acid phosphatase 3-like [Juglans regia]
LOC109003063	109003063	0	45	0	0.189009	-7.08862	0.0139494	yes	down	PREDICTED: aminopeptidase M1-like [Juglans regia]
LOC108997471	108997471	258	1042.67	3.19585	11.416	-1.20547	0.0140292	yes	down	PREDICTED: transport and Golgi organization 2 homolog [Juglans regia]
LOC109015942	109015942	473.333	2174.33	3.71078	15.6203	-1.53962	0.0140312	yes	down	PREDICTED: transcription factor bHLH144-like [Juglans regia]
LOC108982017	108982017	20	173.667	0.128461	0.996504	-2.2131	0.0140909	yes	down	PREDICTED: E3 ubiquitin-protein ligase Os04g0590900-like [Juglans regia]
LOC108993743	108993743	6	212.333	0.090088	2.75145	-4.06517	0.0141559	yes	down	PREDICTED: NEP1-interacting protein-like 1 [Juglans regia]
LOC108999333	108999333	45	271.333	0.68659	3.85978	-1.97303	0.0141707	yes	down	PREDICTED: NAC domain-containing protein 68-like [Juglans regia]
LOC108990967	108990967	7.66667	152.667	0.12909	2.50072	-3.67149	0.0142576	yes	down	PREDICTED: MYB-like transcription factor ETC3 [Juglans regia]
LOC109012435	109012435	349	1223.67	3.72571	11.7769	-1.26038	0.0143675	yes	down	BTB/POZ and TAZ domain-containing protein 1 [Quercus suber]
LOC108996212	108996212	53	472.333	0.264432	2.1584	-2.39831	0.0144129	yes	down	PREDICTED: beta-galactosidase 10 [Juglans regia]
LOC108996842	108996842	18.3333	316	0.933634	14.7451	-3.37902	0.0145166	yes	down
LOC108990702	108990702	9.33333	113.333	0.128827	1.40551	-2.8033	0.0145446	yes	down	PREDICTED: SPX domain-containing protein 3-like [Juglans regia]
LOC109008619	109008619	6.33333	219.333	0.153318	4.35118	-3.97534	0.0145614	yes	down	PREDICTED: uncharacterized protein LOC109008619 [Juglans regia]
LOC108980095	108980095	0	46.3333	0	0.510555	-7.11764	0.0145808	yes	down	PREDICTED: protein TIFY 9-like [Juglans regia]
LOC108991817	108991817	97.6667	795.667	1.03133	7.6689	-2.49291	0.0145982	yes	down	PREDICTED: aquaporin PIP1-2-like [Juglans regia]
LOC109003006	109003006	383	1267	4.00502	12.0295	-1.06962	0.0145987	yes	down	PREDICTED: heat stress transcription factor A-8 [Juglans regia]
LOC108987766	108987766	109.667	595.667	1.4744	7.53129	-1.87638	0.0146386	yes	down	PREDICTED: uncharacterized protein LOC108987766 [Juglans regia]
LOC109012912	109012912	12.3333	589	0.132198	5.48607	-4.5009	0.0147115	yes	down	PREDICTED: chitotriosidase-1-like isoform X3 [Juglans regia]
LOC109010857	109010857	6.33333	212	0.0233457	0.680661	-3.98003	0.0147489	yes	down	PREDICTED: ABC transporter C family member 10-like isoform X1 [Juglans regia];PREDICTED: ABC transporter C family member 10-like isoform X2 [Juglans regia];PREDICTED: ABC transporter C family member 10-like isoform X3 [Juglans regia]
LOC109003960	109003960	54.3333	466.667	0.809199	6.5919	-2.55945	0.0147497	yes	down	PREDICTED: HMG-Y-related protein B-like [Juglans regia]
LOC109010148	109010148	1.33333	90	0.0124757	0.951397	-5.66214	0.0149438	yes	down	PREDICTED: acid phosphatase 1-like [Juglans regia]
LOC108992907	108992907	0	31.3333	0	0.301657	-6.8923	0.0149879	yes	down	PREDICTED: uncharacterized protein LOC108992907 [Juglans regia]
LOC109013651	109013651	139.333	1564	0.982985	10.3491	-3.15332	0.0153226	yes	down	PREDICTED: UDP-glycosyltransferase 74F2-like [Juglans regia]
LOC109002762	109002762	2474.33	10417	18.4103	70.8287	-1.37166	0.0153947	yes	down	PREDICTED: pyruvate kinase 1, cytosolic-like [Juglans regia]
LOC108982969	108982969	10	342.333	0.07983	2.23173	-3.95776	0.0154908	yes	down	PREDICTED: dof zinc finger protein DOF3.6-like isoform X1 [Juglans regia]
LOC118344285	118344285	19.6667	136.333	0.486424	3.13292	-2.08152	0.015618	yes	down
LOC108991532	108991532	24.3333	105	0.0811957	0.319129	-1.39628	0.015647	yes	down	PREDICTED: uncharacterized protein LOC108991532 isoform X1 [Juglans regia]
LOC109005487	109005487	0	36.6667	0	0.265848	-7.05623	0.0157117	yes	down	PREDICTED: omega-hydroxypalmitate O-feruloyl transferase [Juglans regia]
LOC108982950	108982950	216	1746.33	1.52644	11.2196	-2.30953	0.0157645	yes	down	PREDICTED: uncharacterized protein LOC108982950 isoform X1 [Juglans regia]
LOC108997758	108997758	252	886.333	2.48482	7.80776	-1.0723	0.0158321	yes	down	PREDICTED: 2-methyl-6-phytyl-1,4-hydroquinone methyltransferase, chloroplastic-like isoform X1 [Juglans regia]
LOC108997716	108997716	66.6667	327	0.393401	1.79034	-1.65591	0.0158782	yes	down	PREDICTED: uncharacterized protein LOC108997716 [Juglans regia]
LOC108988498	108988498	0	18.6667	0	0.129448	-5.90143	0.0158918	yes	down	PREDICTED: serine carboxypeptidase-like 34 [Juglans regia]
LOC108981448	108981448	314.333	1621	1.22687	5.84497	-1.75799	0.0159112	yes	down	PREDICTED: zinc finger CCCH domain-containing protein 30-like [Juglans regia]
LOC109006311	109006311	210.333	734.667	1.04902	3.40015	-1.23033	0.0159807	yes	down	PREDICTED: probable serine/threonine-protein kinase At1g54610 [Juglans regia]
LOC109014152	109014152	258.667	859	1.31243	3.91307	-1.00435	0.016148	yes	down	PREDICTED: uncharacterized protein LOC109014152 isoform X1 [Juglans regia]
LOC108995192	108995192	18	149.667	0.123415	0.98744	-2.42658	0.0166112	yes	down	PREDICTED: probable WRKY transcription factor 33 isoform X2 [Juglans regia]
LOC109000986	109000986	81.6667	574.667	0.678737	4.84365	-2.83456	0.0167715	yes	down	PREDICTED: beta-amyrin 28-oxidase-like [Juglans regia]
LOC109010848	109010848	7.66667	391	0.0357223	1.49222	-4.5394	0.0168296	yes	down	PREDICTED: nuclear valosin-containing protein-like [Juglans regia]
LOC109013648	109013648	84.6667	788.667	0.430808	3.41245	-2.40416	0.0168426	yes	down	PREDICTED: LETM1 and EF-hand domain-containing protein 1, mitochondrial [Juglans regia]
LOC108983013	108983013	22	97	0.239339	0.979717	-1.58271	0.0169152	yes	down	PREDICTED: uncharacterized protein LOC108983013 [Juglans regia]
LOC108979643	108979643	103	340	1.29575	3.86402	-1.04468	0.0169737	yes	down	PREDICTED: tetraspanin-8-like [Juglans regia]
LOC118344894	118344894	0	23.3333	0	0.66481	-6.63279	0.0169795	yes	down
LOC108979790	108979790	3.66667	35.3333	0.038284	0.351597	-2.44026	0.0170451	yes	down	PREDICTED: peroxidase 10-like [Juglans regia]
LOC108989428	108989428	4.33333	218.333	0.0467141	1.94846	-4.51373	0.0170722	yes	down	PREDICTED: developmental protein SEPALLATA 1-like isoform X1 [Juglans regia];PREDICTED: developmental protein SEPALLATA 1-like isoform X2 [Juglans regia]
LOC109007212	109007212	60	429.333	0.276137	1.81482	-2.10767	0.0171817	yes	down	PREDICTED: zinc finger CCCH domain-containing protein 30-like [Juglans regia]
LOC109020069	109020069	1.33333	191	0.00442567	0.732677	-6.70946	0.0172669	yes	down	PREDICTED: putative disease resistance RPP13-like protein 1 [Juglans regia]
LOC109022080	109022080	0	29.3333	0	0.214109	-7.12154	0.0173718	yes	down	PREDICTED: IRK-interacting protein-like [Juglans regia]
LOC118343689	118343689	0	45	0	0.497507	-7.09454	0.0175169	yes	down	PREDICTED: rust resistance kinase Lr10-like isoform X1 [Juglans regia]
LOC109020957	109020957	1.33333	39.6667	0.0141007	0.423078	-4.53584	0.0175601	yes	down	PREDICTED: NDR1/HIN1-Like protein 3-like [Juglans regia]
LOC109016368	109016368	1.33333	30.6667	0.00531483	0.126479	-4.08341	0.0176419	yes	down	PREDICTED: UPF0481 protein At3g47200-like [Juglans regia]
LOC109012357	109012357	2066.67	9093.67	15.2086	60.9897	-1.43542	0.0176625	yes	down	PREDICTED: suppressor of mec-8 and unc-52 protein homolog 1 [Cucumis sativus]
LOC109020483	109020483	252.333	2042.67	1.10169	8.11289	-2.16134	0.0177511	yes	down	PREDICTED: alpha-mannosidase [Juglans regia]
LOC109004075	109004075	824.333	2513.33	2.70511	7.57587	-1.02142	0.0178251	yes	down	PREDICTED: homeobox-DDT domain protein RLT3 isoform X1 [Juglans regia];PREDICTED: homeobox-DDT domain protein RLT3 isoform X2 [Juglans regia]
LOC108990657	108990657	3	85.6667	0.0224247	0.709266	-4.98705	0.0178653	yes	down	PREDICTED: putative UDP-rhamnose:rhamnosyltransferase 1 [Juglans regia]
LOC118343946	118343946	0	30.6667	0	0.323632	-7.00301	0.0179017	yes	down
LOC108987994	108987994	47.6667	398.667	0.657509	5.08218	-2.36932	0.0179134	yes	down	PREDICTED: benzyl alcohol O-benzoyltransferase-like [Juglans regia]
LOC109018150	109018150	0	35	0	0.392982	-6.83133	0.0179722	yes	down	PREDICTED: cuticle collagen 3A3-like [Juglans regia]
LOC109001082	109001082	154	559.667	0.625897	2.10745	-1.42232	0.017974	yes	down	PREDICTED: protein argonaute 5 [Juglans regia]
LOC108995655	108995655	104	946	1.30331	10.3769	-2.45559	0.0180064	yes	down	PREDICTED: 36.4 kDa proline-rich protein isoform X1 [Juglans regia]
LOC108983984	108983984	0	19.3333	0	0.127068	-5.8875	0.0180513	yes	down	PREDICTED: dof zinc finger protein DOF5.7-like [Juglans regia]
LOC108994361	108994361	8.66667	305.667	0.0722021	2.2723	-4.12223	0.0181163	yes	down	PREDICTED: UPF0481 protein At3g47200-like isoform X1 [Juglans regia]
LOC109002285	109002285	13	93.3333	0.225409	1.55332	-2.1311	0.0181851	yes	down	PREDICTED: uncharacterized protein LOC109002285 [Juglans regia]
LOC108996953	108996953	43	239.333	0.537401	2.70665	-1.93848	0.0182569	yes	down	PREDICTED: expansin-A8-like [Juglans regia]
LOC108999137	108999137	3.66667	34.3333	0.026197	0.23335	-2.6144	0.0183701	yes	down	PREDICTED: uncharacterized protein At4g06744-like [Juglans regia]
LOC108991699	108991699	99.3333	675	0.878533	5.33807	-2.21441	0.0183732	yes	down	PREDICTED: lysophospholipid acyltransferase LPEAT1-like isoform X3 [Juglans regia];PREDICTED: lysophospholipid acyltransferase LPEAT1-like isoform X1 [Juglans regia];PREDICTED: lysophospholipid acyltransferase LPEAT1-like isoform X2 [Juglans regia]
LOC109013002	109013002	252	1455.33	2.14182	11.2302	-1.86159	0.0183808	yes	down	PREDICTED: E3 ubiquitin-protein ligase RDUF2-like [Juglans regia]
LOC108988795	108988795	26.3333	190.333	0.165757	1.07904	-2.12146	0.0183968	yes	down	PREDICTED: transcription factor MYB36-like isoform X1 [Juglans regia];PREDICTED: transcription factor MYB36-like isoform X2 [Juglans regia]
LOC108995118	108995118	12.3333	51.3333	0.173374	0.706522	-1.6613	0.0184014	yes	down	PREDICTED: protein yippee-like [Juglans regia]
LOC108995732	108995732	126.667	770.333	1.08317	5.94995	-1.77744	0.0184078	yes	down	PREDICTED: uncharacterized protein LOC108995732 [Juglans regia]
LOC108988998	108988998	3933	12738	51.4854	150.976	-1.01797	0.0184843	yes	down	PREDICTED: 40S ribosomal protein S6-like [Juglans regia]
LOC109011168	109011168	188	797.333	1.0388	4.11109	-1.64724	0.0185707	yes	down	PREDICTED: zinc finger protein JACKDAW-like [Juglans regia]
LOC108983706	108983706	65	515.667	0.214812	1.63276	-2.54854	0.0186555	yes	down	PREDICTED: ABC transporter B family member 11-like [Juglans regia]
LOC109008705	109008705	37	300.667	0.147024	1.11275	-2.39578	0.0186646	yes	down	PREDICTED: receptor-like protein kinase HAIKU2 [Juglans regia]
LOC108985255	108985255	0.666667	98	0.0125447	1.83757	-6.6318	0.0187957	yes	down	PREDICTED: transcription factor CPC-like isoform X1 [Juglans regia]
LOC109015144	109015144	87.6667	509.333	0.598144	3.29841	-2.19153	0.019	yes	down	PREDICTED: omega-3 fatty acid desaturase, chloroplastic-like [Juglans regia]
LOC108988883	108988883	276.667	972.667	2.98338	9.62054	-1.15565	0.0190608	yes	down	PREDICTED: uncharacterized protein LOC108988883 [Juglans regia]
LOC108997931	108997931	45.3333	312	0.279508	1.78269	-2.17957	0.0191886	yes	down	PREDICTED: uncharacterized protein LOC108997931 isoform X1 [Juglans regia]
LOC108994819	108994819	153.667	569.667	1.02503	3.40073	-1.14992	0.0191983	yes	down	PREDICTED: nucleotide pyrophosphatase/phosphodiesterase-like [Juglans regia]
LOC109003687	109003687	50	226	0.522074	2.1614	-1.61756	0.0195412	yes	down	PREDICTED: uncharacterized protein LOC109003687 isoform X1 [Juglans regia];PREDICTED: uncharacterized protein LOC109003687 isoform X2 [Juglans regia]
LOC108997551	108997551	350	1180.33	2.10594	6.32009	-1.00973	0.0196611	yes	down	PREDICTED: protein DA1-related 1 isoform X1 [Juglans regia]
LOC109017540	109017540	555.667	2963	9.11489	46.3033	-2.02891	0.0197053	yes	down	PREDICTED: 17.4 kDa class I heat shock protein-like [Juglans regia]
LOC108996744	108996744	64.3333	1255.67	0.917586	15.353	-3.19961	0.0198369	yes	down	PREDICTED: uncharacterized protein LOC108996744 [Juglans regia]
LOC109007644	109007644	38.3333	249	0.211744	1.28234	-2.1364	0.0199467	yes	down	PREDICTED: uncharacterized protein LOC109007644 isoform X1 [Juglans regia];PREDICTED: uncharacterized protein LOC109007644 isoform X2 [Juglans regia]
LOC109008511	109008511	1	101.333	0.006652	0.55728	-5.54542	0.0199806	yes	down	PREDICTED: transcription factor bHLH62 [Juglans regia]
LOC108982514	108982514	2	111	0.012594	0.629131	-4.7488	0.0201513	yes	down	PREDICTED: 65-kDa microtubule-associated protein 8-like [Juglans regia]
LOC108992384	108992384	9	201.667	0.0381667	0.82664	-3.81767	0.0202701	yes	down	PREDICTED: inositol-tetrakisphosphate 1-kinase 3-like isoform X1 [Juglans regia];PREDICTED: inositol-tetrakisphosphate 1-kinase 3-like isoform X4 [Juglans regia];PREDICTED: inositol-tetrakisphosphate 1-kinase 3-like isoform X5 [Juglans regia]
LOC108988929	108988929	3	44.6667	0.014475	0.211538	-3.45701	0.0203049	yes	down	PREDICTED: uncharacterized protein LOC108988929 [Juglans regia]
LOC108986338	108986338	7.33333	220	0.0642112	1.74057	-3.95382	0.0203136	yes	down	PREDICTED: WAT1-related protein At2g39510-like isoform X1 [Juglans regia];PREDICTED: WAT1-related protein At2g39510-like isoform X2 [Juglans regia];PREDICTED: WAT1-related protein At2g39510-like isoform X3 [Juglans regia]
LOC108993559	108993559	0	18.3333	0	0.238341	-6.51603	0.0204208	yes	down	PREDICTED: calmodulin-binding receptor-like cytoplasmic kinase 3 [Juglans regia]
LOC109006604	109006604	36	263.333	0.37278	2.57607	-2.33679	0.0204755	yes	down	PREDICTED: probable BOI-related E3 ubiquitin-protein ligase 3 [Juglans regia]
LOC108997026	108997026	11.3333	283	0.048684	1.09648	-3.77356	0.0205363	yes	down	PREDICTED: probable copper-transporting ATPase HMA5 isoform X1 [Juglans regia];PREDICTED: probable copper-transporting ATPase HMA5 isoform X2 [Juglans regia]
LOC109011379	109011379	46.3333	179.333	0.208221	0.756219	-1.43371	0.0205557	yes	down	PREDICTED: type IV inositol polyphosphate 5-phosphatase 3 isoform X1 [Juglans regia];PREDICTED: type IV inositol polyphosphate 5-phosphatase 3 isoform X2 [Juglans regia];PREDICTED: type IV inositol polyphosphate 5-phosphatase 3 isoform X3 [Juglans regia]
LOC109009929	109009929	0	31	0	0.197318	-6.74355	0.0207738	yes	down	PREDICTED: uncharacterized protein LOC109009929 [Juglans regia]
LOC108997681	108997681	307.667	1105.67	1.85957	6.12558	-1.20385	0.0207896	yes	down	PREDICTED: aspartyl protease family protein 1-like [Juglans regia]
LOC109020141	109020141	23.3333	183.333	0.098101	0.711829	-2.17796	0.0209004	yes	down	PREDICTED: transcription factor bHLH157-like isoform X1 [Juglans regia];PREDICTED: transcription factor bHLH157-like isoform X2 [Juglans regia]
LOC109013303	109013303	55.3333	177.333	0.411977	1.2035	-1.02901	0.0210161	yes	down	PREDICTED: protein NEN1-like [Juglans regia]
LOC108999648	108999648	2.33333	61.3333	0.028938	0.656358	-3.63887	0.0210172	yes	down	PREDICTED: uncharacterized protein LOC108999648 [Juglans regia]
LOC109013353	109013353	19.6667	99.6667	0.149336	0.729045	-1.75945	0.0210811	yes	down	PREDICTED: F-box protein At2g32560-like isoform X2 [Juglans regia];PREDICTED: F-box protein At2g32560-like isoform X1 [Juglans regia]
LOC108997089	108997089	10	149	0.0732373	1.04038	-3.40901	0.0210841	yes	down	PREDICTED: glutamate decarboxylase 4-like [Juglans regia]
LOC109007327	109007327	859.333	3276.33	7.24484	25.6532	-1.39332	0.0211314	yes	down	PREDICTED: branched-chain-amino-acid aminotransferase 3, chloroplastic-like [Juglans regia]
LOC108996262	108996262	468.333	2735.67	3.75707	19.3978	-1.70819	0.0212033	yes	down	PREDICTED: fumarylacetoacetase [Juglans regia]
LOC108994016	108994016	6.33333	75.6667	0.132821	1.50481	-3.05492	0.0213261	yes	down	PREDICTED: uncharacterized protein LOC108994016 isoform X1 [Juglans regia]
LOC109004185	109004185	8.66667	292.333	0.0631633	2.04143	-4.56481	0.0214514	yes	down	PREDICTED: mitogen-activated protein kinase homolog MMK2-like [Juglans regia]
LOC109003029	109003029	0	21.6667	0	0.3266	-6.00446	0.0214741	yes	down	PREDICTED: 60S ribosomal protein L23a-2-like [Juglans regia]
LOC109008525	109008525	157.333	475.667	2.07724	5.7979	-1.08488	0.0215624	yes	down	PREDICTED: SKI/DACH domain-containing protein 1-like [Juglans regia]
LOC109019000	109019000	0	34.3333	0	0.434618	-6.88829	0.0216151	yes	down	PREDICTED: uncharacterized protein LOC109019000 [Juglans regia]
LOC118344980	118344980	0	19	0	0.285366	-5.88537	0.021704	yes	down	PREDICTED: glutathione transferase GST 23-like [Juglans regia]
LOC109003642	109003642	467.667	3836	5.06901	34.7523	-2.04978	0.0217225	yes	down	PREDICTED: probable mannitol dehydrogenase [Juglans regia]
LOC108985575	108985575	32	334	0.184978	1.79651	-2.70216	0.0217454	yes	down	PREDICTED: probable protein phosphatase 2C 52 [Juglans regia]
LOC109005016	109005016	2.66667	50	0.00722067	0.148257	-3.81741	0.021939	yes	down	PREDICTED: probable leucine-rich repeat receptor-like protein kinase At2g33170 isoform X1 [Juglans regia]
LOC108995311	108995311	809.667	3862.33	17.8092	74.8619	-1.53249	0.02195	yes	down	PREDICTED: uncharacterized protein LOC108995311 [Juglans regia]
LOC108981853	108981853	49.6667	180	0.310153	1.02084	-1.19913	0.0219936	yes	down	PREDICTED: pentatricopeptide repeat-containing protein At4g22760 [Juglans regia]
LOC108992192	108992192	228	769.333	1.36232	4.23435	-1.23731	0.0219969	yes	down	PREDICTED: E3 ubiquitin-protein ligase KEG-like [Juglans regia]
LOC108981151	108981151	165.667	1342	0.673324	5.03223	-2.37719	0.0220585	yes	down	PREDICTED: probable LRR receptor-like serine/threonine-protein kinase At1g67720 [Juglans regia]
LOC108982947	108982947	116.333	1007	0.816674	6.51835	-2.30941	0.0221526	yes	down	PREDICTED: ABSCISIC ACID-INSENSITIVE 5-like protein 5 isoform X1 [Juglans regia];PREDICTED: ABSCISIC ACID-INSENSITIVE 5-like protein 6 isoform X2 [Juglans regia];PREDICTED: ABSCISIC ACID-INSENSITIVE 5-like protein 5 isoform X3 [Juglans regia]
LOC108980176	108980176	0	35.3333	0	0.183664	-6.81465	0.0222268	yes	down	PREDICTED: CO(2)-response secreted protease-like isoform X1 [Juglans regia]
LOC108996179	108996179	0	87.6667	0	0.910827	-8.02134	0.0222295	yes	down	PREDICTED: probable 2-oxoglutarate-dependent dioxygenase AOP1 [Juglans regia]
LOC108988934	108988934	2	118	0.0173997	0.902984	-4.80067	0.0222295	yes	down	PREDICTED: ABSCISIC ACID-INSENSITIVE 5-like protein 7 [Juglans regia]
LOC108996078	108996078	38.6667	449	0.332402	3.57456	-2.83804	0.0223132	yes	down	PREDICTED: cyclin-D3-1-like [Juglans regia]
LOC108990996	108990996	12.6667	190.667	0.217961	2.94443	-2.9338	0.0224085	yes	down	PREDICTED: uncharacterized protein LOC108990996 [Juglans regia]
LOC108981193	108981193	51.6667	184	0.213528	0.727105	-1.52594	0.0225281	yes	down	PREDICTED: U-box domain-containing protein 44-like [Juglans regia]
LOC108999340	108999340	897.667	3629.33	9.98603	36.6842	-1.32105	0.022633	yes	down	PREDICTED: DNA-directed RNA polymerase V subunit 5A-like [Juglans regia]
LOC108985731	108985731	1.33333	50.3333	0.022369	0.947809	-4.84645	0.0228613	yes	down	PREDICTED: uncharacterized protein LOC108985731 [Juglans regia]
LOC108981589	108981589	81	265	1.559	4.69665	-1.08018	0.0230198	yes	down
LOC108998275	108998275	0	35.3333	0	0.135921	-6.76961	0.0230804	yes	down	PREDICTED: uncharacterized protein LOC108998275 [Juglans regia]
LOC108988894	108988894	5.66667	154.333	0.076099	1.76843	-3.86039	0.0231215	yes	down	PREDICTED: uncharacterized protein LOC108988894 isoform X1 [Juglans regia];PREDICTED: uncharacterized protein LOC108988894 isoform X2 [Juglans regia]
LOC108992197	108992197	21.6667	216.667	0.160053	1.46665	-2.57162	0.0231358	yes	down	PREDICTED: heparanase-like protein 3 isoform X1 [Juglans regia]
LOC108993130	108993130	262.667	979.667	1.10619	3.67377	-1.13429	0.0231984	yes	down	PREDICTED: protein argonaute 1-like isoform X1 [Juglans regia]
LOC109005833	109005833	215.667	788.667	1.7144	5.63865	-1.1614	0.0232429	yes	down	PREDICTED: cysteine synthase, chloroplastic/chromoplastic isoform X1 [Juglans regia];PREDICTED: cysteine synthase isoform X2 [Juglans regia]
LOC109012313	109012313	140.667	565.667	2.02037	7.43504	-1.38892	0.0235437	yes	down	PREDICTED: NADPH:quinone oxidoreductase-like [Juglans regia]
LOC108981791	108981791	0	25.6667	0	0.277156	-6.33098	0.0235849	yes	down	PREDICTED: protein EXORDIUM-like isoform X1 [Juglans regia]
LOC108990577	108990577	296.667	886	3.3891	9.31209	-1.00955	0.0238053	yes	down	PREDICTED: mitochondrial inner membrane protease subunit 1-like [Juglans regia]
LOC108990701	108990701	5	211	0.0246695	0.983989	-4.63762	0.0238189	yes	down	PREDICTED: delta-1-pyrroline-5-carboxylate synthase-like [Juglans regia]
LOC108991494	108991494	22.3333	172.667	0.166519	1.12615	-2.15388	0.0238476	yes	down	PREDICTED: probable pectate lyase 18 isoform X1 [Juglans regia]
LOC108993006	108993006	38.6667	354	0.36705	3.1598	-2.75475	0.0240684	yes	down	PREDICTED: dof zinc finger protein DOF3.6-like [Juglans regia]
LOC108989540	108989540	6.66667	183	0.0425347	1.00088	-3.79628	0.0240759	yes	down	PREDICTED: protein NRT1/ PTR FAMILY 7.2-like [Juglans regia]
LOC108988737	108988737	45.3333	166.667	0.167066	0.579386	-1.32652	0.0242305	yes	down	PREDICTED: exocyst complex component EXO70A1-like [Juglans regia]
LOC109006012	109006012	73	3226	1.41069	52.1404	-4.29723	0.0243025	yes	down	PREDICTED: two-component response regulator ORR42-like [Juglans regia]
LOC108991237	108991237	8	98.3333	0.504788	5.8753	-3.02317	0.0244265	yes	down	Hydrophobic protein LTI6A, partial [Mucuna pruriens]
LOC108990568	108990568	39.3333	493.667	0.368902	4.38668	-3.08249	0.024492	yes	down	PREDICTED: auxin-responsive protein IAA13-like isoform X2 [Juglans regia];PREDICTED: auxin-responsive protein IAA13-like isoform X1 [Juglans regia]
LOC109010672	109010672	0	11	0	0.094125	-5.07178	0.0246177	yes	down	PREDICTED: myb-related protein 315-like [Juglans regia]
LOC109007841	109007841	2.33333	66.3333	0.021336	0.598194	-3.84697	0.0246219	yes	down	PREDICTED: transcription factor bHLH68-like [Juglans regia]
LOC109009617	109009617	87	712.333	0.423159	2.99223	-2.22186	0.0247217	yes	down	PREDICTED: beta-galactosidase-like [Juglans regia]
LOC109014286	109014286	2.33333	74.6667	0.016392	0.509226	-4.55788	0.0247446	yes	down	PREDICTED: probable transcription factor KAN2 isoform X3 [Juglans regia];PREDICTED: probable transcription factor KAN2 isoform X1 [Juglans regia];PREDICTED: probable transcription factor KAN2 isoform X2 [Juglans regia]
LOC109004136	109004136	6.66667	73.6667	0.0454158	0.45003	-2.70572	0.0249525	yes	down	PREDICTED: transcription factor TGA1-like isoform X2 [Juglans regia];PREDICTED: transcription factor TGA1-like isoform X1 [Juglans regia]
LOC108984415	108984415	56.6667	638	0.530807	5.69078	-3.07882	0.0250188	yes	down	PREDICTED: BON1-associated protein 2-like [Juglans regia]
LOC108983215	108983215	12	95.6667	0.0503073	0.369856	-2.34352	0.0251139	yes	down	PREDICTED: pentatricopeptide repeat-containing protein At2g03880, mitochondrial [Juglans regia]
LOC108996396	108996396	1010.33	3845.33	12.7845	44.9713	-1.32286	0.0251921	yes	down	PREDICTED: uncharacterized protein At1g10890-like [Juglans regia]
LOC108996754	108996754	93	1713.67	1.24679	19.7978	-3.12504	0.0252611	yes	down	PREDICTED: uncharacterized protein LOC108996744 [Juglans regia]
LOC108980763	108980763	0	26.3333	0	0.19891	-6.44421	0.0253532	yes	down	PREDICTED: pollen-specific protein SF21-like isoform X1 [Juglans regia]
LOC109006064	109006064	139.333	691.333	1.20591	5.48869	-1.60768	0.0253605	yes	down	PREDICTED: uncharacterized protein LOC109016327 [Juglans regia]
LOC108981431	108981431	146.667	802.667	1.08918	5.43497	-1.68474	0.0255029	yes	down	PREDICTED: probable prolyl 4-hydroxylase 3 [Juglans regia]
LOC108992244	108992244	65.3333	380	0.725126	3.97936	-1.95027	0.0255878	yes	down	PREDICTED: uncharacterized protein LOC108992244 isoform X1 [Juglans regia];PREDICTED: uncharacterized protein LOC108992244 isoform X2 [Juglans regia]
LOC108992661	108992661	301.667	1785.33	1.67632	9.4062	-2.05954	0.0256486	yes	down	PREDICTED: eukaryotic translation initiation factor 5B-like isoform X1 [Juglans regia]
LOC109002014	109002014	1839.67	9570	14.0212	67.3589	-1.81221	0.0256624	yes	down	PREDICTED: eukaryotic initiation factor 4A-15 [Juglans regia]
LOC109003514	109003514	4053.67	14160.7	50.5333	159.174	-1.0901	0.0257212	yes	down	PREDICTED: 40S ribosomal protein S2-3-like [Juglans regia]
LOC109021470	109021470	69.3333	591	0.608459	4.89265	-2.55244	0.0257508	yes	down	glutamine synthetase [Boehmeria nivea]
LOC109006362	109006362	0	23	0	0.187256	-6.22995	0.0257854	yes	down	PREDICTED: allantoate deiminase [Juglans regia]
LOC109011992	109011992	62	479.333	0.26874	1.88657	-2.24121	0.0258185	yes	down	PREDICTED: probable leucine-rich repeat receptor-like serine/threonine-protein kinase At3g14840 isoform X3 [Juglans regia];PREDICTED: probable leucine-rich repeat receptor-like serine/threonine-protein kinase At3g14840 isoform X1 [Juglans regia]
LOC108985422	108985422	686	2146.67	10.6338	30.962	-1.11797	0.0258216	yes	down	PREDICTED: protein PHLOEM PROTEIN 2-LIKE A1-like [Juglans regia]
LOC109011248	109011248	3101	27981.3	26.0853	209.369	-2.21686	0.025827	yes	down	PREDICTED: phosphoglycerate kinase, cytosolic-like [Juglans regia]
LOC108986991	108986991	1.33333	16.3333	0.0179567	0.259303	-2.9249	0.0258306	yes	down	PREDICTED: HMG1/2-like protein [Juglans regia]
LOC108985174	108985174	4.33333	99	0.036952	0.774722	-3.55824	0.0258826	yes	down	PREDICTED: patatin-like protein 2 [Juglans regia]
LOC108983105	108983105	102	499	0.984454	4.43382	-1.64802	0.0260325	yes	down	SNF1-related protein kinase regulatory subunit beta-2 [Quercus suber]
LOC108998665	108998665	185	768	1.46321	5.69494	-1.6953	0.0260362	yes	down	PREDICTED: UDP-glycosyltransferase 71K1-like [Juglans regia]
LOC108993149	108993149	0	13.3333	0	0.162884	-5.61627	0.0260749	yes	down	PREDICTED: ABC transporter I family member 17-like isoform X1 [Juglans regia]
LOC108983235	108983235	45.6667	315.333	0.36792	2.32422	-2.09997	0.0261236	yes	down	PREDICTED: uncharacterized protein LOC108983235 isoform X1 [Juglans regia];PREDICTED: uncharacterized protein LOC108983235 isoform X2 [Juglans regia]
LOC108988624	108988624	0	31.3333	0	0.254882	-6.56387	0.0261972	yes	down	PREDICTED: uncharacterized protein LOC108988624 [Juglans regia]
LOC108995572	108995572	217.333	1262.67	1.59782	8.5907	-1.89562	0.0262919	yes	down	PREDICTED: glucan endo-1,3-beta-D-glucosidase-like [Juglans regia]
LOC108998642	108998642	0	31.3333	0	0.217691	-6.73833	0.026338	yes	down	PREDICTED: pectin acetylesterase 9 [Juglans regia]
LOC109011793	109011793	149.333	535.333	1.21431	3.92667	-1.11074	0.0263456	yes	down	PREDICTED: coiled-coil domain-containing protein 94 homolog isoform X1 [Juglans regia]
LOC118347894	118347894	398	1630	5.31735	19.8868	-1.33689	0.0263791	yes	down	PREDICTED: uncharacterized protein LOC108998124 [Juglans regia]
LOC109020954	109020954	4.33333	73.3333	0.0615857	0.950052	-3.40465	0.0264727	yes	down	PREDICTED: NDR1/HIN1-Like protein 3-like [Juglans regia]
LOC118344841	118344841	27	117	0.414813	1.68654	-1.70979	0.0265329	yes	down	PREDICTED: spermine synthase-like isoform X1 [Juglans regia]
LOC108980545	108980545	5.66667	245.333	0.0679977	2.81557	-4.39703	0.0265926	yes	down	PREDICTED: agamous-like MADS-box protein AGL9 homolog isoform X2 [Juglans regia];PREDICTED: agamous-like MADS-box protein AGL9 homolog isoform X1 [Juglans regia]
LOC108993135	108993135	1627.67	6613.33	4.04279	15.239	-1.43687	0.0265997	yes	down	PREDICTED: lysine-specific demethylase JMJ25-like isoform X3 [Juglans regia];PREDICTED: lysine-specific demethylase JMJ25-like isoform X1 [Juglans regia]
LOC108992642	108992642	28.6667	315.333	0.156845	1.61019	-2.73224	0.0267391	yes	down	PREDICTED: two-component response regulator-like APRR3 [Juglans regia]
LOC109002524	109002524	107.667	1616	0.99114	14.1167	-3.44908	0.0267722	yes	down	PREDICTED: uncharacterized protein LOC109002524 [Juglans regia]
LOC108979896	108979896	0	28.6667	0	0.208483	-6.61623	0.0271216	yes	down	PREDICTED: CBL-interacting serine/threonine-protein kinase 1-like [Juglans regia]
LOC109020631	109020631	0	62.3333	0	0.538029	-7.52887	0.0273833	yes	down	PREDICTED: homeobox protein knotted-1-like 6 [Juglans regia]
LOC109003633	109003633	12	104.333	0.088118	0.714734	-2.54106	0.0274269	yes	down	PREDICTED: glucan endo-1,3-beta-glucosidase 5-like [Juglans regia]
LOC108996217	108996217	978.667	3037.33	10.64	29.899	-1.10343	0.0275839	yes	down	PREDICTED: NAC domain-containing protein 2-like [Juglans regia]
LOC108993381	108993381	3.33333	151.667	0.0238927	1.09428	-5.11125	0.0275935	yes	down	PREDICTED: hippocampus abundant transcript 1 protein-like isoform X1 [Juglans regia];PREDICTED: hippocampus abundant transcript 1 protein-like isoform X2 [Juglans regia]
LOC109002793	109002793	1	147.667	0.0135073	2.32948	-6.74337	0.0278394	yes	down	PREDICTED: 14 kDa proline-rich protein DC2.15-like [Juglans regia]
LOC108981063	108981063	188.667	572.667	1.18113	3.35955	-1.18462	0.0279284	yes	down	PREDICTED: calmodulin-binding protein 60 A-like [Juglans regia]
LOC109012188	109012188	37.6667	200.667	0.2006	1.03097	-1.96393	0.0280075	yes	down	PREDICTED: ankyrin repeat domain-containing protein 17-like [Juglans regia]
LOC108990932	108990932	0.666667	352.667	0.00967167	5.29068	-8.53901	0.0280164	yes	down	PREDICTED: uncharacterized protein LOC108990932 [Juglans regia]
LOC109004764	109004764	202	843.333	1.87163	7.10621	-1.40401	0.0283135	yes	down	PREDICTED: alpha-1,4-glucan-protein synthase [UDP-forming] 2-like [Juglans regia]
LOC109002066	109002066	54	309.667	0.356214	1.92014	-1.97026	0.0283381	yes	down	PREDICTED: probable trehalase [Juglans regia]
LOC109006463	109006463	81.3333	402	1.00662	4.65422	-1.75226	0.0283688	yes	down	PREDICTED: nicotinamidase 1-like [Juglans regia]
LOC109003993	109003993	158.667	514	1.13702	3.38505	-1.01393	0.0284544	yes	down	PREDICTED: zinc finger protein 4-like [Juglans regia]
LOC108981264	108981264	9	173.667	0.0764533	1.334	-3.33698	0.0285042	yes	down	PREDICTED: metacaspase-3-like isoform X1 [Juglans regia]
LOC108999669	108999669	689	5329.67	7.53537	48.5659	-1.95448	0.0286628	yes	down	PREDICTED: probable mannitol dehydrogenase [Juglans regia]
LOC118349626	118349626	0	27	0	0.222581	-6.57262	0.0286841	yes	down	PREDICTED: protein FAR1-RELATED SEQUENCE 5-like [Juglans regia]
LOC109000864	109000864	400	1655.67	2.14998	8.17586	-1.37145	0.0287592	yes	down	PREDICTED: glycerophosphodiester phosphodiesterase GDPDL7 [Juglans regia]
LOC109005521	109005521	8.66667	81.3333	0.202425	1.85849	-2.7001	0.0287663	yes	down	PREDICTED: uncharacterized protein LOC109005521 [Juglans regia]
LOC108980909	108980909	43	542.667	0.441097	5.04599	-2.80755	0.0288592	yes	down	PREDICTED: glutathione S-transferase T3-like [Juglans regia]
LOC108996510	108996510	2.33333	199	0.0107385	1.0025	-5.99125	0.0290988	yes	down	PREDICTED: cellulose synthase-like protein E6 [Juglans regia]
LOC108998850	108998850	48.6667	386	0.357181	2.56629	-2.18781	0.0291836	yes	down	PREDICTED: homeobox-leucine zipper protein HAT5-like [Juglans regia]
LOC109005658	109005658	658	4788.67	4.37345	27.658	-1.86187	0.0294544	yes	down	PREDICTED: 5'-nucleotidase domain-containing protein 4-like isoform X1 [Juglans regia];PREDICTED: 5'-nucleotidase domain-containing protein 4-like isoform X3 [Juglans regia]
LOC109014319	109014319	367	1424.33	2.22765	7.89351	-1.25738	0.0295096	yes	down
LOC108982855	108982855	2.33333	124.333	0.0208043	0.975451	-4.66494	0.029607	yes	down	PREDICTED: aluminum-activated malate transporter 8-like [Juglans regia]
LOC109004530	109004530	0	29	0	0.194868	-6.56106	0.02963	yes	down	PREDICTED: uncharacterized protein LOC109011050 [Juglans regia]
LOC108991946	108991946	1.33333	20.3333	0.0170732	0.240886	-3.02958	0.0296618	yes	down	PREDICTED: uncharacterized protein LOC108991946 isoform X1 [Juglans regia];PREDICTED: uncharacterized protein LOC108991946 isoform X2 [Juglans regia]
LOC109022335	109022335	26.6667	114.667	0.172344	0.684701	-1.5864	0.0297612	yes	down	PREDICTED: beta-hexosaminidase 2 [Juglans regia]
LOC109011618	109011618	2.33333	185.333	0.0154217	1.23379	-5.28038	0.0297841	yes	down	PREDICTED: probable beta-1,3-galactosyltransferase 2 [Juglans regia]
LOC118348583	118348583	8.66667	65.3333	0.137347	0.952947	-2.05101	0.0300137	yes	down	PREDICTED: V-type proton ATPase subunit E [Juglans regia]
LOC108985763	108985763	48	344	0.289229	1.914	-2.16861	0.0301174	yes	down	PREDICTED: floral homeotic protein APETALA 2-like [Juglans regia]
LOC108989822	108989822	14	218.333	0.106663	1.42502	-2.88496	0.0301328	yes	down	PREDICTED: uncharacterized protein LOC108989822 isoform X1 [Juglans regia]
LOC108983944	108983944	19.3333	235.667	0.159355	1.82332	-2.93893	0.030161	yes	down	PREDICTED: uncharacterized protein LOC108983944 [Juglans regia]
LOC108994549	108994549	0	36.6667	0	0.25322	-6.84657	0.0301986	yes	down	PREDICTED: zinc finger protein CONSTANS-LIKE 16-like [Juglans regia]
LOC109014682	109014682	76.3333	378.667	1.22992	5.37178	-1.55748	0.0302043	yes	down	putative SERF-like protein, partial [Ziziphus jujuba]
LOC108986424	108986424	4.33333	44.3333	0.083395	0.870507	-2.52994	0.0302562	yes	down	PREDICTED: uncharacterized protein LOC108986424 [Juglans regia]
LOC109003777	109003777	135.333	470.333	1.83148	5.79284	-1.0842	0.0304031	yes	down	PREDICTED: uncharacterized protein LOC109003777 [Juglans regia]
LOC108990276	108990276	819.333	3108.33	11.91	40.7229	-1.16391	0.0306488	yes	down	PREDICTED: calcyclin-binding protein-like [Juglans regia]
LOC109000597	109000597	16.6667	108.333	0.166133	1.00627	-1.91121	0.0306982	yes	down	PREDICTED: uncharacterized protein LOC109000597 isoform X1 [Juglans regia];PREDICTED: uncharacterized protein LOC109000597 isoform X3 [Juglans regia]
LOC108980186	108980186	0	63.3333	0	0.737543	-7.55517	0.0307147	yes	down	PREDICTED: protein FANTASTIC FOUR 3-like [Juglans regia]
LOC109021792	109021792	155	552.667	2.44441	8.21186	-1.41268	0.0307882	yes	down	PREDICTED: probable ribosome biogenesis protein RLP24 [Juglans regia]
LOC108996378	108996378	58.3333	333.333	0.258576	1.33224	-1.7853	0.0307958	yes	down	PREDICTED: receptor-like protein 12 [Juglans regia]
LOC109011100	109011100	20.6667	158	0.295621	2.21138	-2.46151	0.0308603	yes	down	uncharacterized protein LOC107413996 [Ziziphus jujuba]
LOC109003346	109003346	0	22.6667	0	0.168082	-6.10591	0.0308635	yes	down	PREDICTED: uncharacterized protein At4g15970-like [Juglans regia]
LOC109018763	109018763	13.3333	66.6667	0.174353	0.803758	-1.68564	0.0312259	yes	down	PREDICTED: uncharacterized protein At5g50100, mitochondrial [Juglans regia]
LOC108991603	108991603	18.6667	139	0.196017	1.35685	-2.16992	0.0313642	yes	down	PREDICTED: NDR1/HIN1-Like protein 3-like [Juglans regia]
LOC109019920	109019920	43	210.667	0.38209	1.74395	-1.74372	0.0314404	yes	down	PREDICTED: ATP-citrate synthase alpha chain protein 2 [Juglans regia]
LOC108983479	108983479	21.3333	418.667	0.120855	1.97804	-3.31803	0.0314507	yes	down	PREDICTED: exocyst complex component SEC3A [Juglans regia]
LOC108983562	108983562	12	270	0.090505	1.93702	-3.70779	0.0314989	yes	down	PREDICTED: spermine synthase-like isoform X1 [Juglans regia]
LOC108987369	108987369	339	1123.33	1.48261	4.56657	-1.16986	0.0315155	yes	down	PREDICTED: protein ENHANCED DISEASE RESISTANCE 4-like [Juglans regia]
LOC108994620	108994620	357.667	1581.67	1.70502	6.98613	-1.51446	0.0317453	yes	down	PREDICTED: zinc finger CCCH domain-containing protein 55-like [Juglans regia]
LOC109012452	109012452	85.6667	654	0.771037	5.13078	-2.06595	0.0317508	yes	down	PREDICTED: transcription factor TGA7-like [Juglans regia]
LOC108981111	108981111	0	32	0	0.252472	-6.65387	0.0318853	yes	down	PREDICTED: purple acid phosphatase 22-like [Juglans regia]
LOC108991923	108991923	214	952	2.00005	7.87364	-1.33331	0.0319403	yes	down	PREDICTED: uncharacterized protein LOC108991923 isoform X2 [Juglans regia]
LOC109007543	109007543	35.3333	377	0.376628	3.69417	-2.6977	0.0320046	yes	down	PREDICTED: homeobox-leucine zipper protein ATHB-12-like [Juglans regia]
LOC108984860	108984860	0	26.3333	0	0.156796	-6.53798	0.0321287	yes	down	PREDICTED: protein NRT1/ PTR FAMILY 5.6-like [Juglans regia]
LOC108986444	108986444	600.667	1820.33	1.42718	3.96507	-1.01823	0.0323513	yes	down	PREDICTED: uncharacterized protein LOC108986444 [Juglans regia]
LOC108985642	108985642	16	102.667	0.233607	1.33141	-1.95982	0.0323823	yes	down	PREDICTED: uncharacterized protein LOC108985642 [Juglans regia]
LOC108997820	108997820	58.6667	192.333	0.61522	1.96444	-1.46243	0.0325588	yes	down	PREDICTED: apoptosis-inducing factor homolog B-like [Juglans regia]
LOC109010626	109010626	821.333	4030.33	5.7313	26.3398	-1.80439	0.0325911	yes	down	PREDICTED: uncharacterized protein LOC109010626 isoform X1 [Juglans regia]
LOC108991890	108991890	10	953	0.061776	5.08867	-5.45498	0.0326977	yes	down	PREDICTED: auxin transporter-like protein 1 [Juglans regia]
LOC108998191	108998191	48.6667	290.333	0.338793	1.90046	-1.92663	0.0330289	yes	down	PREDICTED: transcription factor UNE12-like [Juglans regia]
LOC109007570	109007570	62	211.333	0.400291	1.32038	-1.47326	0.0330959	yes	down	PREDICTED: protein ABIL2-like isoform X1 [Juglans regia];PREDICTED: protein ABIL2-like isoform X2 [Juglans regia]
LOC108988342	108988342	0	31	0	0.185064	-6.60738	0.0331819	yes	down	PREDICTED: 4-coumarate--CoA ligase 2-like [Juglans regia]
LOC109000977	109000977	50.6667	249	0.339953	1.51421	-1.53827	0.0333509	yes	down	PREDICTED: transcription factor bHLH80-like [Juglans regia]
LOC108994974	108994974	0	28.3333	0	0.455417	-6.54177	0.0334117	yes	down	PREDICTED: monothiol glutaredoxin-S2 [Juglans regia]
LOC108985423	108985423	80.6667	463.333	0.261308	1.365	-1.81587	0.0335994	yes	down	PREDICTED: pentatricopeptide repeat-containing protein At5g55840 [Juglans regia]
LOC108988380	108988380	16.3333	107	0.305154	1.91639	-2.24542	0.0335998	yes	down	PREDICTED: transcription factor SCREAM2-like [Juglans regia]
LOC109019836	109019836	133.333	608.333	2.59137	10.9789	-1.61809	0.033605	yes	down	PREDICTED: thymocyte nuclear protein 1-like [Juglans regia]
LOC109013488	109013488	43	699.333	0.233732	3.59051	-3.37187	0.0336062	yes	down	PREDICTED: probable glutamate carboxypeptidase 2 [Juglans regia]
LOC109007014	109007014	49.3333	262.333	0.173123	0.859875	-1.77342	0.0336948	yes	down	PREDICTED: ATP-dependent DNA helicase Q-like 4A [Juglans regia]
LOC108999082	108999082	28.6667	1147	0.25203	9.53422	-4.78267	0.0340439	yes	down	PREDICTED: thermospermine synthase ACAULIS5-like [Juglans regia]
LOC109019422	109019422	815.333	2664	18.1773	54.5404	-1.08442	0.0342349	yes	down	unnamed protein product [Brassica rapa]
LOC109007549	109007549	45	211.333	0.207243	0.867722	-1.46536	0.0343894	yes	down	PREDICTED: metal-nicotianamine transporter YSL3-like isoform X4 [Juglans regia];PREDICTED: metal-nicotianamine transporter YSL3-like isoform X1 [Juglans regia];PREDICTED: metal-nicotianamine transporter YSL3-like isoform X2 [Juglans regia]
LOC108987183	108987183	146	765.333	1.02958	4.98417	-1.7825	0.034566	yes	down	PREDICTED: zinc-finger homeodomain protein 6 [Juglans regia]
LOC109001142	109001142	21	384.333	0.165233	2.72946	-3.16589	0.0346681	yes	down	PREDICTED: squalene monooxygenase-like [Juglans regia]
LOC108998512	108998512	3	177.667	0.0200557	1.06829	-4.74095	0.0347744	yes	down	PREDICTED: protein HOTHEAD-like [Juglans regia]
LOC108981407	108981407	121.667	616.667	1.13322	5.36383	-1.77224	0.034795	yes	down	PREDICTED: uncharacterized protein LOC108981407 [Juglans regia]
LOC109005184	109005184	0	14.6667	0	0.22005	-5.53748	0.0349814	yes	down	PREDICTED: protein GLUTAMINE DUMPER 5-like [Juglans regia]
LOC108979874	108979874	0	29	0	0.247387	-6.61841	0.0349858	yes	down	PREDICTED: uncharacterized protein LOC108979874 [Juglans regia]
LOC108997141	108997141	0	33	0	0.385926	-6.61254	0.0350922	yes	down	PREDICTED: short-chain dehydrogenase reductase ATA1 [Juglans regia]
LOC109009596	109009596	0	23	0	0.333435	-6.30186	0.0353009	yes	down	PREDICTED: guanine nucleotide-binding protein subunit gamma 2-like [Juglans regia]
LOC108991861	108991861	48	623	0.588366	7.25364	-3.27018	0.0353301	yes	down	PREDICTED: 40S ribosomal protein S4-1 [Juglans regia]
LOC109003279	109003279	121.333	420.333	0.38767	1.25395	-1.26013	0.0354745	yes	down	PREDICTED: serine/threonine-protein kinase EDR1-like isoform X1 [Juglans regia];PREDICTED: serine/threonine-protein kinase EDR1-like isoform X2 [Juglans regia]
LOC108991856	108991856	254.333	925	1.43702	4.61882	-1.10347	0.0354983	yes	down	PREDICTED: coronatine-insensitive protein 1 [Juglans regia]
LOC108979479	108979479	61.6667	298	0.365634	1.65147	-1.68587	0.035721	yes	down	PREDICTED: uncharacterized protein LOC108979479 [Juglans regia]
LOC108982127	108982127	0	9	0	0.0810593	-4.87069	0.0357449	yes	down	PREDICTED: E3 ubiquitin-protein ligase SGR9, amyloplastic [Juglans regia]
LOC109013771	109013771	68	506.667	0.135188	0.935053	-2.23164	0.0357776	yes	down	PREDICTED: chromodomain-helicase-DNA-binding protein 3 homolog [Juglans regia]
LOC108990115	108990115	25.6667	151	0.142565	0.810287	-2.03082	0.0358516	yes	down	leucine carboxyl methyltransferase 1 homolog isoform X2 [Ricinus communis];PREDICTED: tRNA wybutosine-synthesizing protein 4 [Juglans regia];tRNA wybutosine-synthesizing protein 4 isoform X1 [Carica papaya]
LOC108991178	108991178	14.6667	127.333	0.150293	1.25415	-2.37954	0.0359119	yes	down	PREDICTED: uncharacterized protein LOC108991178 [Juglans regia]
LOC109017805	109017805	666	2706.33	5.83229	21.457	-1.33137	0.0359571	yes	down	PREDICTED: probable protein phosphatase 2C 24 [Juglans regia]
LOC108995943	108995943	1.33333	54	0.0222967	0.7986	-4.25795	0.0360489	yes	down	PREDICTED: uncharacterized protein LOC108995943 [Juglans regia]
LOC108992616	108992616	10.3333	176	0.0601856	0.952643	-3.50371	0.0360551	yes	down	PREDICTED: RNA-binding protein 38-like isoform X1 [Juglans regia]
LOC108983054	108983054	32	107	0.218597	0.684231	-1.25035	0.0361435	yes	down	PREDICTED: uncharacterized protein LOC109020392, partial [Juglans regia]
LOC108980843	108980843	206.333	837.333	0.950706	3.49283	-1.30767	0.0362017	yes	down	PREDICTED: scarecrow-like protein 9 [Juglans regia]
LOC108979689	108979689	1.33333	33.3333	0.0121753	0.330349	-4.15477	0.0365441	yes	down	PREDICTED: nifU-like protein 3, chloroplastic [Juglans regia]
LOC109003662	109003662	22.3333	132.667	0.14021	0.760251	-1.89444	0.036668	yes	down	PREDICTED: UDP-glycosyltransferase 74E1-like [Juglans regia]
LOC109008355	109008355	0	24	0	0.075472	-6.31458	0.0366987	yes	down	PREDICTED: receptor-like protein 12 isoform X3 [Juglans regia]
LOC109019340	109019340	126.667	435.333	0.6447	2.00931	-1.1079	0.0367537	yes	down	PREDICTED: AT-rich interactive domain-containing protein 1-like [Juglans regia]
LOC109014691	109014691	75.3333	259.667	1.91708	6.06218	-1.23496	0.0370316	yes	down	PREDICTED: uncharacterized protein LOC109014691 isoform X2 [Juglans regia];PREDICTED: uncharacterized protein LOC109014691 isoform X1 [Juglans regia]
LOC109001799	109001799	73	575.667	0.664576	4.94728	-2.44697	0.0371069	yes	down	PREDICTED: uncharacterized protein LOC109001799 isoform X2 [Juglans regia]
LOC109006427	109006427	44	152	0.347999	1.11945	-1.1621	0.0372409	yes	down	PREDICTED: uncharacterized protein LOC109006427 isoform X1 [Juglans regia];PREDICTED: uncharacterized protein LOC109006427 isoform X2 [Juglans regia]
LOC109021471	109021471	568.667	3391	4.37209	24.2155	-1.89145	0.0373607	yes	down	NADH dehydrogenase [Trifolium pratense]
LOC108997268	108997268	132.333	755	0.421036	2.08618	-1.56865	0.0374167	yes	down	PREDICTED: endoribonuclease Dicer homolog 2-like isoform X1 [Juglans regia]
LOC108997800	108997800	2	72	0.044939	1.44649	-4.33966	0.0374792	yes	down	PREDICTED: uncharacterized protein LOC108997800 [Juglans regia]
LOC109014820	109014820	14.6667	119.667	0.147683	1.17169	-2.45452	0.0375591	yes	down	PREDICTED: MADS-box protein SVP-like [Juglans regia]
LOC108996293	108996293	29.6667	169.667	0.407905	2.16011	-1.81968	0.0375858	yes	down	PREDICTED: ras-related protein RABA5b-like [Juglans regia]
LOC109007778	109007778	49.3333	171.667	0.674623	2.20041	-1.26815	0.0376959	yes	down	PREDICTED: uncharacterized protein LOC109007778 isoform X1 [Juglans regia];PREDICTED: uncharacterized protein LOC109007778 isoform X2 [Juglans regia];PREDICTED: uncharacterized protein LOC109007778 isoform X4 [Juglans regia];PREDICTED: uncharacterized protein LOC109007778 isoform X3 [Juglans regia]
LOC109003397	109003397	6.66667	85.6667	0.0776027	0.901346	-2.66532	0.0377076	yes	down	PREDICTED: RHOMBOID-like protein 3 [Juglans regia]
LOC109015490	109015490	0	53	0	0.346926	-7.47929	0.03772	yes	down	PREDICTED: IQ domain-containing protein IQM1-like [Juglans regia]
LOC109000514	109000514	25.6667	136.667	0.213908	1.04904	-1.63239	0.0377271	yes	down	PREDICTED: calcium-binding protein CML37-like [Juglans regia]
LOC108984589	108984589	150.667	401.667	1.45854	3.73526	-1.12309	0.0379147	yes	down	PREDICTED: uncharacterized protein LOC108984589 [Juglans regia]
LOC109006932	109006932	395.667	1518.67	3.90474	13.2849	-1.30564	0.0380226	yes	down	PREDICTED: thaumatin-like protein 1b [Juglans regia]
LOC109004777	109004777	152	452	1.69656	4.65259	-1.01499	0.0380517	yes	down	PREDICTED: NAC domain-containing protein 83-like [Juglans regia]
LOC108985631	108985631	7099	26329.3	41.1812	139.057	-1.2077	0.0380966	yes	down	PREDICTED: heat shock cognate protein 80 [Juglans regia]
LOC108995964	108995964	0	22	0	0.119191	-6.1252	0.0381842	yes	down	PREDICTED: 9-cis-epoxycarotenoid dioxygenase NCED1, chloroplastic-like [Juglans regia]
LOC109006546	109006546	80	377.667	0.514984	2.31591	-1.85146	0.0382345	yes	down	PREDICTED: amidophosphoribosyltransferase, chloroplastic-like [Juglans regia]
LOC108994579	108994579	16.3333	233	0.510524	6.18001	-2.79863	0.0383718	yes	down	PREDICTED: uncharacterized protein LOC108994579 [Juglans regia]
LOC108985498	108985498	949.333	2847.67	5.55716	15.36	-1.00143	0.0385899	yes	down	PREDICTED: protein arginine N-methyltransferase 1.5-like [Juglans regia]
LOC108983837	108983837	6	254	0.133877	5.16605	-4.51246	0.038809	yes	down	PREDICTED: defensin-like protein 1 [Juglans regia]
LOC108990244	108990244	460.667	2006	1.64807	6.57612	-1.4806	0.0388264	yes	down	PREDICTED: auxin response factor 6-like isoform X1 [Juglans regia]
LOC118346131	118346131	106	1120	1.01205	9.06998	-2.62371	0.0388892	yes	down	PREDICTED: beta-D-glucosyl crocetin beta-1,6-glucosyltransferase-like [Juglans regia]
LOC109010487	109010487	0	13	0	0.0986493	-5.28614	0.0394109	yes	down	PREDICTED: uncharacterized protein LOC109010487 [Juglans regia]
LOC108991916	108991916	116.667	825.667	1.7192	11.0392	-2.04827	0.0394525	yes	down	PREDICTED: high mobility group B protein 1-like isoform X1 [Juglans regia]
LOC109015105	109015105	2250.33	6669.33	37.0874	100.836	-1.00758	0.0395812	yes	down	PREDICTED: 40S ribosomal protein S7-like [Juglans regia]
LOC118349295	118349295	57.6667	250.333	1.08696	4.35802	-1.41027	0.0396889	yes	down	PREDICTED: acyl-protein thioesterase 1-like isoform X2 [Juglans regia];PREDICTED: acyl-protein thioesterase 1 homolog 1-like isoform X1 [Juglans regia]
LOC109001022	109001022	34	317.333	0.135778	1.19505	-2.57961	0.0396942	yes	down	PREDICTED: leucine-rich repeat receptor-like protein kinase TDR [Juglans regia]
LOC109009568	109009568	0	21.6667	0	0.113792	-6.1078	0.0399525	yes	down	PREDICTED: F-box protein AFR [Juglans regia]
LOC108985855	108985855	23.6667	82	0.213035	0.677501	-1.10794	0.0400775	yes	down	PREDICTED: probable amino acid permease 7 [Juglans regia]
LOC109000321	109000321	0	28	0	0.115821	-6.37792	0.0401365	yes	down	PREDICTED: probable LRR receptor-like serine/threonine-protein kinase At3g47570 isoform X2 [Juglans regia]
LOC108983954	108983954	2.33333	80	0.0198573	0.630367	-4.0002	0.0402375	yes	down	PREDICTED: NAC domain-containing protein 73-like [Juglans regia]
LOC109013753	109013753	8.33333	95	0.07121	0.809134	-3.40633	0.0402435	yes	down	PREDICTED: uncharacterized protein LOC109013755 isoform X1 [Juglans regia]
LOC108998054	108998054	16	383	0.154032	3.18789	-3.45844	0.0403243	yes	down	PREDICTED: floral homeotic protein AGAMOUS isoform X1 [Juglans regia]
LOC109008983	109008983	38.6667	680	0.328999	5.21598	-3.33839	0.040348	yes	down	PREDICTED: protein phosphatase 2C 77 [Juglans regia]
LOC109011483	109011483	53.6667	229.333	0.625336	2.38809	-1.36463	0.0403655	yes	down	PREDICTED: uncharacterized protein At5g43822 [Juglans regia]
LOC109005158	109005158	4.66667	61	0.060268	0.800416	-3.32171	0.0404608	yes	down	PREDICTED: RING-H2 finger protein ATL20-like [Juglans regia]
LOC109013989	109013989	8.66667	362	0.0624767	2.16981	-4.22206	0.0404867	yes	down	PREDICTED: uncharacterized protein LOC109013989 isoform X2 [Juglans regia];PREDICTED: uncharacterized protein LOC109013989 isoform X1 [Juglans regia]
LOC108997142	108997142	59.3333	370.667	0.33777	1.91995	-1.90282	0.0405049	yes	down	PREDICTED: probable LRR receptor-like serine/threonine-protein kinase At1g63430 [Juglans regia]
LOC109007494	109007494	13.3333	102.333	0.070626	0.529077	-2.45021	0.0405359	yes	down	PREDICTED: nardilysin-like [Juglans regia]
LOC109001133	109001133	12	270	0.251806	5.61805	-4.12199	0.0407006	yes	down	PREDICTED: peamaclein-like [Juglans regia]
LOC108997465	108997465	82.6667	712.667	0.736931	5.73609	-2.28865	0.040887	yes	down	PREDICTED: uncharacterized protein LOC108997465 [Juglans regia]
LOC109005312	109005312	298	2072.67	2.6053	15.8606	-2.11492	0.0408883	yes	down	PREDICTED: protein FAR-RED IMPAIRED RESPONSE 1-like [Juglans regia]
LOC108989371	108989371	100	332.333	0.397843	1.20676	-1.02539	0.0410365	yes	down	PREDICTED: ureide permease 1-like [Juglans regia]
LOC109000492	109000492	93.6667	452.667	0.71608	3.12717	-1.62646	0.0411143	yes	down	PREDICTED: uncharacterized protein LOC109000492 [Juglans regia]
LOC109022143	109022143	125	381	1.44783	4.08469	-1.03864	0.0412033	yes	down	PREDICTED: pentatricopeptide repeat-containing protein At4g11690-like [Juglans regia]
LOC109000987	109000987	52.3333	330.667	0.418367	2.43248	-1.97679	0.0412062	yes	down	PREDICTED: F-box protein CPR30-like isoform X1 [Juglans regia];PREDICTED: F-box protein CPR30-like isoform X2 [Juglans regia]
LOC108992179	108992179	40.6667	596.333	0.566751	6.91097	-2.77525	0.0413017	yes	down	PREDICTED: auxin-responsive protein IAA29-like [Juglans regia]
LOC108989537	108989537	1.66667	40	0.016385	0.408394	-4.18683	0.0413321	yes	down	PREDICTED: calcium-binding allergen Bet v 3 [Juglans regia]
LOC109002994	109002994	0	6.33333	0	0.0345675	-4.53797	0.0413512	yes	down	PREDICTED: uncharacterized protein LOC108997146 [Juglans regia]
LOC108995160	108995160	1748	6588.33	9.38149	30.9468	-1.17021	0.0415759	yes	down	PREDICTED: glycine-rich domain-containing protein 1-like [Juglans regia]
LOC109002111	109002111	12.6667	127.333	0.2298	2.11588	-2.6286	0.0415893	yes	down	PREDICTED: vegetative cell wall protein gp1-like [Juglans regia]
LOC118344850	118344850	0	19	0	0.307757	-6.61594	0.0416843	yes	down	PREDICTED: uncharacterized protein LOC109010081 [Juglans regia]
LOC109021897	109021897	4.66667	78.6667	0.0473737	0.734968	-3.48527	0.0417125	yes	down	PREDICTED: ethylene-responsive transcription factor ERF062-like [Juglans regia]
LOC108986847	108986847	17.3333	219.667	0.0946807	1.09581	-2.65781	0.0417206	yes	down	PREDICTED: subtilisin-like protease SBT1.5 [Juglans regia]
LOC108983019	108983019	144.667	887.667	1.09892	6.29839	-2.0902	0.0417258	yes	down	PREDICTED: uncharacterized protein LOC108983019 isoform X1 [Juglans regia];PREDICTED: uncharacterized protein LOC108983019 isoform X2 [Juglans regia]
LOC109002147	109002147	123	529	0.709819	2.80588	-1.48137	0.0417489	yes	down	coiled-coil domain-containing protein SCD2 isoform X1 [Ziziphus jujuba]
LOC108984413	108984413	0	27.3333	0	0.279794	-6.45546	0.041789	yes	down	PREDICTED: uncharacterized protein LOC108984413 isoform X1 [Juglans regia];PREDICTED: uncharacterized protein LOC108984413 isoform X2 [Juglans regia]
LOC109013338	109013338	231	797.667	1.38968	4.45712	-1.19823	0.0419005	yes	down	PREDICTED: bifunctional phosphatase IMPL2, chloroplastic-like [Juglans regia]
LOC109020540	109020540	76.3333	897.667	0.471078	5.20851	-2.94875	0.0419357	yes	down	PREDICTED: cationic amino acid transporter 7, chloroplastic-like [Juglans regia]
LOC108983669	108983669	75.6667	918	0.892692	9.56017	-2.60579	0.041975	yes	down	hypothetical protein TSUD_23040 [Trifolium subterraneum]
LOC118349648	118349648	4.33333	40.6667	0.0876837	0.879236	-3.40937	0.0421293	yes	down	PREDICTED: uncharacterized protein LOC108990712 [Juglans regia]
LOC109019295	109019295	5.66667	49.3333	0.0554257	0.501321	-3.09559	0.0421382	yes	down	PREDICTED: transcription factor bHLH103-like isoform X2 [Juglans regia]
LOC108993360	108993360	8	91.6667	0.154422	1.6222	-2.57716	0.0421987	yes	down	PREDICTED: uncharacterized protein LOC108993360 [Juglans regia]
LOC109012308	109012308	0	52	0	0.401024	-7.27734	0.0422534	yes	down	PREDICTED: zinc finger homeobox protein 4-like [Juglans regia]
LOC109013835	109013835	9.66667	46.3333	0.092987	0.412778	-1.53288	0.042288	yes	down	PREDICTED: RING-H2 finger protein ATL52 [Juglans regia]
LOC109011233	109011233	0	29.3333	0	0.179241	-6.52246	0.0424236	yes	down	PREDICTED: MLO-like protein 1 [Juglans regia]
LOC108987910	108987910	89.6667	417.667	0.537023	2.26471	-1.54343	0.0424943	yes	down	PREDICTED: G8 domain-containing protein DDB_G0286311 [Juglans regia]
LOC108997437	108997437	357.333	1343	1.28181	4.46991	-1.4919	0.0426548	yes	down	PREDICTED: uncharacterized protein LOC108997437 isoform X1 [Juglans regia];PREDICTED: uncharacterized protein LOC108997437 isoform X2 [Juglans regia];PREDICTED: uncharacterized protein LOC108997437 isoform X3 [Juglans regia]
LOC108999272	108999272	43	168	0.282604	1.02812	-1.35295	0.0427024	yes	down	PREDICTED: calcium-dependent protein kinase 10-like [Juglans regia]
LOC109018381	109018381	116	689.333	1.68852	8.93706	-1.99939	0.0427116	yes	down	PREDICTED: uncharacterized protein LOC109008816 [Juglans regia]
LOC108990626	108990626	486	1666.67	3.28643	10.2219	-1.10136	0.0427432	yes	down	PREDICTED: allantoinase [Juglans regia]
LOC108984998	108984998	620	2372	1.92953	6.5911	-1.26876	0.0428888	yes	down	PREDICTED: TMV resistance protein N-like isoform X2 [Juglans regia];PREDICTED: TMV resistance protein N-like isoform X3 [Juglans regia];PREDICTED: TMV resistance protein N-like isoform X1 [Juglans regia]
LOC109013076	109013076	1	41.3333	0.0117041	0.395784	-4.29682	0.0429042	yes	down	PREDICTED: cytochrome c oxidase copper chaperone 1-like [Juglans regia]
LOC109012427	109012427	171.333	579.667	1.41313	4.40296	-1.17558	0.042925	yes	down	PREDICTED: EVI5-like protein [Juglans regia]
LOC108992848	108992848	15	107.333	0.0869494	0.584756	-2.34708	0.0429438	yes	down	PREDICTED: WAT1-related protein At5g40230-like [Juglans regia]
LOC108979468	108979468	1632.33	7583.67	16.1628	68.3343	-1.54153	0.0430464	yes	down	PREDICTED: transcription factor MYB44-like [Juglans regia]
LOC109012349	109012349	120.333	353	1.17414	3.18206	-1.01481	0.043055	yes	down	PREDICTED: queuine tRNA-ribosyltransferase accessory subunit-like [Juglans regia]
LOC109020096	109020096	34.6667	143.333	0.158277	0.588451	-1.41306	0.0431032	yes	down	PREDICTED: probable LRR receptor-like serine/threonine-protein kinase At1g07650 [Juglans regia]
LOC108999074	108999074	20.6667	319.333	0.146416	2.08244	-3.12113	0.043226	yes	down	PREDICTED: amino acid permease 3-like [Juglans regia]
LOC109007630	109007630	15.6667	351.333	0.266862	5.54053	-3.64585	0.0432279	yes	down	PREDICTED: uncharacterized protein LOC109007630 [Juglans regia]
LOC109004366	109004366	21.6667	90	0.127351	0.505955	-1.58135	0.0433768	yes	down	PREDICTED: probable polyol transporter 4 [Juglans regia]
LOC118349484	118349484	0	22	0	0.50223	-6.23159	0.0435564	yes	down
LOC109009824	109009824	0	27.3333	0	0.315833	-6.46942	0.0439111	yes	down	PREDICTED: myb-like protein J [Juglans regia]
LOC109019074	109019074	20	297.333	0.101647	1.37367	-3.17616	0.0440404	yes	down	PREDICTED: pyrophosphate-energized vacuolar membrane proton pump 1-like [Juglans regia]
LOC108988519	108988519	0	15.3333	0	0.0993767	-5.51275	0.0441312	yes	down	PREDICTED: protein NRT1/ PTR FAMILY 8.3-like [Juglans regia]
LOC108991957	108991957	19	324.333	0.184607	2.87747	-3.14896	0.0441757	yes	down	PREDICTED: putative cyclin-D6-1 [Juglans regia]
LOC108979284	108979284	37	307.667	0.439006	3.34161	-2.29894	0.0442087	yes	down	PREDICTED: copper transporter 1-like [Juglans regia]
LOC108993773	108993773	221.667	1632.67	1.11004	7.85375	-2.3983	0.0443159	yes	down	PREDICTED: granule-bound starch synthase 1, chloroplastic/amyloplastic-like isoform X1 [Juglans regia]
LOC108994736	108994736	0	22	0	0.676988	-6.44503	0.0446117	yes	down	PREDICTED: uncharacterized protein LOC108994736 [Juglans regia]
LOC118348403	118348403	105.667	401	1.34763	4.6935	-1.45481	0.0449129	yes	down	PREDICTED: momilactone A synthase-like [Juglans regia]
LOC109008554	109008554	47.3333	224.667	0.552788	2.48841	-1.66759	0.0449583	yes	down	PREDICTED: uncharacterized protein LOC109008554 isoform X1 [Juglans regia];PREDICTED: uncharacterized protein LOC109008554 isoform X2 [Juglans regia]
LOC108986854	108986854	343	1861.33	0.994871	4.80282	-1.60951	0.0451451	yes	down	PREDICTED: ABC transporter C family member 14 [Juglans regia]
LOC109014430	109014430	117.667	522.667	0.463309	1.91958	-1.6752	0.0452936	yes	down	PREDICTED: protein SMG7L-like isoform X2 [Juglans regia];PREDICTED: protein SMG7L-like isoform X1 [Juglans regia]
LOC108996273	108996273	94	418.667	1.60545	6.4006	-1.33428	0.0453968	yes	down	PREDICTED: umecyanin-like [Juglans regia]
LOC109019763	109019763	6.33333	142.333	0.055147	1.12584	-3.42193	0.0454669	yes	down	PREDICTED: UPF0481 protein At3g47200-like isoform X1 [Juglans regia]
LOC118346323	118346323	43.6667	153.667	0.295361	0.976273	-1.21374	0.0454716	yes	down	maturase K (chloroplast) [Juglans regia]
LOC109012646	109012646	1.66667	163.667	0.04021	3.23766	-5.43819	0.0456391	yes	down	PREDICTED: glycine-rich protein-like isoform X1 [Juglans regia]
LOC108998689	108998689	24	131.667	0.608254	3.15071	-1.85225	0.0456608	yes	down	PREDICTED: uncharacterized protein LOC108998689 [Juglans regia]
LOC109013817	109013817	65	476	0.371211	2.58425	-2.36864	0.0458467	yes	down	PREDICTED: cysteine-rich receptor-like protein kinase 10 [Juglans regia]
LOC109013236	109013236	983.333	5416	7.9777	41.3361	-1.94699	0.046062	yes	down	PREDICTED: uncharacterized protein LOC109013236 [Juglans regia]
LOC109010234	109010234	45.6667	159.667	1.12421	3.65087	-1.24194	0.0460854	yes	down
LOC108993264	108993264	0	50.6667	0	0.171016	-7.27575	0.0461348	yes	down	PREDICTED: protein FAR1-RELATED SEQUENCE 5-like [Juglans regia]
LOC108984532	108984532	81.3333	375	0.584736	2.44458	-1.45059	0.0462529	yes	down	PREDICTED: probable polygalacturonase At1g80170 [Juglans regia]
LOC108984665	108984665	5.33333	182	0.1818	5.37667	-4.11655	0.0462543	yes	down	PREDICTED: mini zinc finger protein 2-like [Juglans regia]
LOC108998874	108998874	272.333	945.667	3.8326	11.9752	-1.05669	0.0467798	yes	down	PREDICTED: U6 snRNA phosphodiesterase [Juglans regia]
LOC109007470	109007470	0	21.3333	0	0.347713	-6.14294	0.0468031	yes	down	PREDICTED: uncharacterized protein LOC109007470 [Juglans regia]
LOC109006782	109006782	0	42.3333	0	0.321383	-7.00535	0.0469032	yes	down	PREDICTED: short-chain dehydrogenase TIC 32, chloroplastic-like isoform X1 [Juglans regia]
LOC118343854	118343854	0	12	0	0.258223	-5.31564	0.0470141	yes	down	PREDICTED: putative leucine-rich repeat receptor-like serine/threonine-protein kinase At2g24130 [Juglans regia]
LOC108981756	108981756	40.6667	179.667	0.318696	1.32386	-1.6185	0.0470339	yes	down	PREDICTED: squamosa promoter-binding-like protein 9 [Juglans regia]
LOC109011439	109011439	141.333	770	0.807169	3.91387	-1.56919	0.0473568	yes	down	PREDICTED: uncharacterized protein LOC109011439 isoform X1 [Juglans regia]
LOC109002761	109002761	0	51.3333	0	0.256135	-7.24816	0.0473698	yes	down	PREDICTED: leucine-rich repeat receptor-like protein kinase PXC1 [Juglans regia]
LOC108987266	108987266	130.667	423.333	0.588329	1.76149	-1.14513	0.0473864	yes	down	PREDICTED: calmodulin-binding protein 60 D-like [Juglans regia]
LOC108988341	108988341	81.6667	510.333	0.807735	4.66486	-2.0044	0.0474363	yes	down	PREDICTED: tetraketide alpha-pyrone reductase 1-like [Juglans regia]
LOC109006548	109006548	93.6667	335.667	0.581263	1.8836	-1.09547	0.0477439	yes	down	PREDICTED: pentatricopeptide repeat-containing protein At2g13600-like [Juglans regia]
LOC109006367	109006367	1.33333	64	0.0103843	0.51614	-4.51976	0.0478845	yes	down	PREDICTED: polygalacturonase QRT3-like [Juglans regia]
LOC109021879	109021879	30	122.333	0.20198	0.771986	-1.48356	0.0479735	yes	down	PREDICTED: pentatricopeptide repeat-containing protein At5g56310-like [Juglans regia]
LOC109013907	109013907	3446.33	11506.3	35.3264	108.726	-1.18931	0.0480463	yes	down	PREDICTED: uncharacterized protein LOC109013907 [Juglans regia]
LOC109020188	109020188	16	109.667	0.0445365	0.272303	-1.90363	0.0480485	yes	down	PREDICTED: cysteine-rich receptor-like protein kinase 26 [Juglans regia];PREDICTED: cysteine-rich receptor-like protein kinase 26 isoform X2 [Juglans regia]
LOC109009248	109009248	77.3333	304.333	1.0837	3.90484	-1.38968	0.0481815	yes	down	PREDICTED: glutathione S-transferase U10-like isoform X1 [Juglans regia]
LOC109006316	109006316	23.3333	388.333	0.229469	3.31469	-3.1317	0.0482011	yes	down	PREDICTED: chorismate mutase 1, chloroplastic-like [Juglans regia]
LOC108983581	108983581	8	133.667	0.0475594	0.712207	-3.08266	0.0482618	yes	down	PREDICTED: uncharacterized protein LOC108983581 [Juglans regia]
LOC108995889	108995889	13.3333	367.667	0.136402	3.18775	-3.7026	0.0483044	yes	down	PREDICTED: chalcone synthase 1-like [Juglans regia]
LOC109006391	109006391	165	596	1.51708	4.96702	-1.22152	0.0483165	yes	down	PREDICTED: mitochondrial uncoupling protein 4-like isoform X1 [Juglans regia]
LOC109008716	109008716	61	195.333	0.686542	2.06748	-1.13222	0.0484409	yes	down	PREDICTED: methyltransferase-like protein 13 isoform X3 [Juglans regia];PREDICTED: methyltransferase-like protein 13 isoform X4 [Juglans regia]
LOC109015859	109015859	0	16.6667	0	0.118539	-5.66804	0.0484768	yes	down	PREDICTED: beta-glucosidase 11-like isoform X1 [Juglans regia]
LOC108992403	108992403	8	52.6667	0.229547	1.47007	-2.03665	0.0485263	yes	down	PREDICTED: malate dehydrogenase, cytoplasmic-like [Juglans regia]
LOC118347739	118347739	7.33333	68.3333	0.0445033	0.386942	-2.5891	0.0486467	yes	down	PREDICTED: LEAF RUST 10 DISEASE-RESISTANCE LOCUS RECEPTOR-LIKE PROTEIN KINASE-like 2.1 [Juglans regia]
LOC108998559	108998559	230	1031	2.00666	8.02391	-1.32032	0.0487476	yes	down	PREDICTED: sorbitol dehydrogenase [Juglans regia]
LOC108980391	108980391	25	107.667	0.192929	0.798805	-1.71717	0.0487845	yes	down	PREDICTED: uncharacterized protein LOC108980391 isoform X1 [Juglans regia]
LOC108990813	108990813	22.6667	120	0.203791	1.01891	-2.01211	0.0492664	yes	down	PREDICTED: probable pectate lyase 5 isoform X1 [Juglans regia]
LOC109004275	109004275	68.6667	468.667	1.02364	7.08233	-2.79751	0.0496253	yes	down	PREDICTED: cytokinin riboside 5'-monophosphate phosphoribohydrolase LOG5-like isoform X2 [Juglans regia]
LOC109019471	109019471	7.66667	121	0.057412	0.893429	-3.02945	0.0496689	yes	down	PREDICTED: flavin-dependent oxidoreductase FOX5-like [Juglans regia]
LOC108997200	108997200	0	25	0	0.155678	-6.35583	0.0498636	yes	down	PREDICTED: myrcene synthase, chloroplastic-like [Juglans regia]

## Sheet: YP vs NQ
Integrated Transcriptomic and Proteomic Analysis of the Nutritional Quality-Related Molecular Mechanisms in 'Longjia', 'Yangpao', and 'Niangqing' Walnuts (Juglans sigillata)
Hailang Wang, Yue Su, Xiang Hu, Boxiao Wu, Yun Liu, Huan Kan and Changwei Cao
Supplementary Material (Table S1). Detailed information about DEGs (YP vs NQ)
Gene_name	Gene_id	YP-count	NQ-count	YP-FPKM	NQ-FPKM	log2FoldChange	pvalue	significant	up/down-regulated	description
LOC108998157	108998157	6268.33	0	102.595	0	14.6615	6.71498e-33	yes	up
LOC108981839	108981839	611	6.33333	4.6516	0.0413497	6.25146	5.76568e-17	yes	up	PREDICTED: probable xyloglucan endotransglucosylase/hydrolase protein 6 [Juglans regia]
LOC108993985	108993985	2264.67	24.3333	24.4679	0.233282	6.00438	3.4303e-15	yes	up	PREDICTED: MLP-like protein 28 [Juglans regia]
LOC109008843	109008843	210	0	1.71535	0	23.8087	7.62056e-13	yes	up	PREDICTED: homeobox protein knotted-1-like 2 [Juglans regia]
LOC109006180	109006180	3719	0	23.3997	0	13.9234	1.20269e-12	yes	up	PREDICTED: anoctamin-9-like isoform X4 [Juglans regia];PREDICTED: uncharacterized protein LOC109006180 isoform X2 [Juglans regia];PREDICTED: uncharacterized protein LOC109006180 isoform X3 [Juglans regia]
LOC108993138	108993138	439.667	0	1.24146	0	11.0581	1.42998e-12	yes	up	PREDICTED: TMV resistance protein N-like isoform X1 [Juglans regia];PREDICTED: TMV resistance protein N-like isoform X2 [Juglans regia]
LOC108996953	108996953	239.333	0	2.70665	0	10.0692	1.90681e-12	yes	up	PREDICTED: expansin-A8-like [Juglans regia]
LOC118344800	118344800	131.667	1	0.978504	0.00608967	6.69868	1.23408e-11	yes	up	PREDICTED: protein FAR1-RELATED SEQUENCE 4-like [Juglans regia]
LOC109012433	109012433	243	9	1.96199	0.060556	4.5925	1.06237e-10	yes	up	PREDICTED: probable pectate lyase 5 [Juglans regia]
LOC108996626	108996626	87.3333	0	0.59731	0	8.70654	1.20063e-10	yes	up	PREDICTED: cytochrome P450 89A2-like [Juglans regia]
LOC118343973	118343973	193.333	0	1.15952	0	9.51957	9.35764e-10	yes	up	PREDICTED: formin-2-like [Juglans regia]
LOC108990813	108990813	120	0	1.01891	0	9.25827	2.34357e-09	yes	up	PREDICTED: probable pectate lyase 5 isoform X1 [Juglans regia]
LOC108983422	108983422	695	0	17.7362	0	11.4806	2.37798e-09	yes	up	PREDICTED: dynamin-2A-like, partial [Juglans regia]
LOC109020206	109020206	474	15	6.65697	0.185051	4.47307	4.46841e-09	yes	up	PREDICTED: chaperone protein dnaJ 11, chloroplastic-like [Juglans regia]
LOC118344852	118344852	673	1.33333	9.04695	0.0128837	8.45636	6.23425e-09	yes	up	PREDICTED: germin-like protein subfamily 1 member 13 [Juglans regia]
LOC109021835	109021835	120	0	0.628574	0	8.89398	7.08316e-09	yes	up	PREDICTED: uncharacterized protein LOC109021835 isoform X1 [Juglans regia]
LOC108996320	108996320	616.333	36.3333	5.37595	0.287187	3.61925	9.05275e-09	yes	up	PREDICTED: cinnamyl alcohol dehydrogenase 1 [Juglans regia]
LOC108986473	108986473	1153	14.3333	5.83242	0.0652526	5.78195	1.35631e-08	yes	up	PREDICTED: adagio protein 3 [Juglans regia]
LOC109007026	109007026	2393.67	687	18.2653	4.68368	1.54976	1.42998e-08	yes	up	PREDICTED: cytochrome P450 81E8-like isoform X2 [Juglans regia]
LOC109016825	109016825	449	0	10.3083	0	10.8146	2.86923e-08	yes	up	PREDICTED: dynamin-2A-like, partial [Juglans regia]
LOC109010289	109010289	1961	19	14.5512	0.119856	6.09139	3.13309e-08	yes	up	PREDICTED: cytochrome P450 CYP82D47-like [Juglans regia]
LOC108994206	108994206	11562.7	3880	29.5561	8.85807	1.24791	4.24369e-08	yes	up	PREDICTED: pentatricopeptide repeat-containing protein At5g61990, mitochondrial [Juglans regia]
LOC109000251	109000251	334.333	0	3.28369	0	10.2848	4.94312e-08	yes	up	PREDICTED: BAHD acyltransferase At5g47980-like [Juglans regia]
LOC109014960	109014960	1714	20.3333	12.7251	0.129315	5.80307	5.71928e-08	yes	up	PREDICTED: cytochrome P450 CYP82D47-like [Juglans regia]
LOC109010966	109010966	3057.67	250.667	29.5188	2.21808	3.23022	7.70205e-08	yes	up	PREDICTED: nitrile-specifier protein 5 isoform X1 [Juglans regia]
LOC108990746	108990746	1755.67	9.33333	18.0699	0.0846717	7.0206	9.09971e-08	yes	up	PREDICTED: bidirectional sugar transporter SWEET10-like [Juglans regia]
LOC109001697	109001697	404	4.66667	2.0248	0.0197693	5.89843	9.55177e-08	yes	up	PREDICTED: receptor-like protein 2 isoform X1 [Juglans regia]
LOC108988798	108988798	1104.33	28.6667	10.0964	0.23742	4.71788	1.39297e-07	yes	up	PREDICTED: homeobox-leucine zipper protein ATHB-13-like isoform X1 [Juglans regia];PREDICTED: homeobox-leucine zipper protein ATHB-13-like isoform X2 [Juglans regia]
LOC108979668	108979668	74.3333	0.333333	1.44583	0.000656	7.57485	1.66634e-07	yes	up	PREDICTED: superoxide dismutase [Cu-Zn] [Gossypium hirsutum]
LOC108992282	108992282	735.667	1.33333	3.16959	0.004261	8.61749	1.9519e-07	yes	up	PREDICTED: uncharacterized ATP-dependent helicase C29A10.10c-like isoform X2 [Juglans regia]
LOC108982143	108982143	2781.33	174	14.2422	0.81146	3.4885	2.0045e-07	yes	up	PREDICTED: two-component response regulator-like APRR9 isoform X2 [Juglans regia];PREDICTED: two-component response regulator-like APRR5 isoform X3 [Juglans regia]
LOC108987097	108987097	12.6667	0	0.20326	0	19.4711	2.18557e-07	yes	up	PREDICTED: MLP-like protein 423 [Juglans regia]
LOC109015110	109015110	975	45	11.9029	0.505263	3.93153	3.45635e-07	yes	up	PREDICTED: uncharacterized protein LOC109014822 [Juglans regia]
LOC109021272	109021272	77	0.666667	0.699548	0.00414467	6.76483	4.15959e-07	yes	up	PREDICTED: cytochrome P450 89A2-like [Juglans regia]
LOC108988247	108988247	1272	5.66667	5.79552	0.0228073	7.32678	4.87947e-07	yes	up	PREDICTED: sucrose synthase 6-like [Juglans regia]
LOC108994887	108994887	1036	56.6667	11.5088	0.554649	4.04932	5.16727e-07	yes	up	PREDICTED: ferritin-3, chloroplastic-like [Juglans regia]
LOC108989129	108989129	163.667	2.33333	0.80342	0.00941013	6.09156	5.192e-07	yes	up	PREDICTED: putative beta-D-xylosidase isoform X1 [Juglans regia]
LOC108996744	108996744	1255.67	6.66667	15.353	0.0723357	7.04054	5.8069e-07	yes	up	PREDICTED: uncharacterized protein LOC108996744 [Juglans regia]
LOC109013255	109013255	844	27.3333	10.3865	0.302063	4.41543	6.1427e-07	yes	up	PREDICTED: heavy metal-associated isoprenylated plant protein 20 [Juglans regia]
LOC109019147	109019147	833.333	28	10.0254	0.304302	4.37434	6.72333e-07	yes	up	PREDICTED: uncharacterized protein LOC109019147 [Juglans regia]
LOC108985426	108985426	408	0	5.49091	0	10.6187	6.99965e-07	yes	up	PREDICTED: protein PHLOEM PROTEIN 2-LIKE A9-like [Juglans regia]
LOC109007520	109007520	722	9.66667	6.23749	0.0757247	5.71034	7.10235e-07	yes	up	PREDICTED: heavy metal-associated isoprenylated plant protein 3 [Juglans regia]
LOC108987109	108987109	294.667	0	1.98653	0	10.1352	7.74233e-07	yes	up	PREDICTED: uncharacterized protein LOC108987109 [Juglans regia]
LOC108993137	108993137	239.333	0	0.812384	0	10.1491	8.34749e-07	yes	up	PREDICTED: TMV resistance protein N-like [Juglans regia]
LOC109009153	109009153	205.667	0	2.71315	0	9.60904	8.35718e-07	yes	up	PREDICTED: uncharacterized protein LOC109009153 [Juglans regia]
LOC108980852	108980852	496.667	84	4.75113	0.726156	2.15088	1.25858e-06	yes	up	PREDICTED: phosphoglucan phosphatase DSP4, amyloplastic-like isoform X3 [Juglans regia];PREDICTED: phosphoglucan phosphatase DSP4, amyloplastic-like isoform X2 [Juglans regia]
LOC109008641	109008641	13054.7	5006	136.927	47.5202	1.03066	1.33713e-06	yes	up	PREDICTED: RNA-binding protein CP29B, chloroplastic-like [Juglans regia]
LOC108993107	108993107	204.333	0	0.555461	0	9.72338	1.4313e-06	yes	up	PREDICTED: TMV resistance protein N-like [Juglans regia]
LOC108993743	108993743	212.333	0	2.75145	0	9.65987	1.51672e-06	yes	up	PREDICTED: NEP1-interacting protein-like 1 [Juglans regia]
LOC108994489	108994489	813.667	53.6667	7.59566	0.451258	3.42545	1.55149e-06	yes	up	PREDICTED: 1-aminocyclopropane-1-carboxylate oxidase homolog 1-like [Juglans regia]
LOC108979045	108979045	510.333	7.33333	3.55266	0.0440964	5.56232	1.8842e-06	yes	up	PREDICTED: transcription factor bHLH68-like isoform X3 [Juglans regia];PREDICTED: transcription factor bHLH68-like isoform X1 [Juglans regia]
LOC108986338	108986338	220	0	1.74057	0	9.67406	2.35584e-06	yes	up	PREDICTED: WAT1-related protein At2g39510-like isoform X1 [Juglans regia];PREDICTED: WAT1-related protein At2g39510-like isoform X2 [Juglans regia];PREDICTED: WAT1-related protein At2g39510-like isoform X3 [Juglans regia]
LOC108999217	108999217	411.667	3	2.71992	0.0169043	6.51902	2.70988e-06	yes	up	PREDICTED: AAA-ATPase ASD, mitochondrial-like [Juglans regia]
LOC108984368	108984368	3205.67	40.3333	31.9218	0.35092	5.71136	3.05967e-06	yes	up	PREDICTED: bidirectional sugar transporter N3 [Juglans regia]
LOC109018731	109018731	279.333	0	2.76469	0	10.0583	3.18599e-06	yes	up	PREDICTED: collagen alpha-1(I) chain-like isoform X1 [Juglans regia]
LOC108982981	108982981	429	13.3333	3.94137	0.106747	4.46533	3.2459e-06	yes	up	PREDICTED: WAT1-related protein At2g39510-like [Juglans regia]
LOC108989540	108989540	183	0	1.00088	0	9.42477	3.4599e-06	yes	up	PREDICTED: protein NRT1/ PTR FAMILY 7.2-like [Juglans regia]
LOC109008275	109008275	462.333	20.6667	4.1079	0.163813	3.97717	3.51796e-06	yes	up	PREDICTED: probable cysteine protease RD19B [Juglans regia]
LOC108989391	108989391	141.667	0	0.819899	0	9.09775	3.55347e-06	yes	up	PREDICTED: beta-glucosidase 40-like [Juglans regia]
LOC108997268	108997268	755	46.3333	2.08618	0.115398	3.5203	3.6629e-06	yes	up	PREDICTED: endoribonuclease Dicer homolog 2-like isoform X1 [Juglans regia]
LOC108995362	108995362	760.667	71.3333	4.72926	0.404049	2.91529	3.70113e-06	yes	up	PREDICTED: scarecrow-like protein 15 [Juglans regia]
LOC108992761	108992761	2994	164.667	73.4423	3.58612	3.61744	4.79816e-06	yes	up	Metallothionein-like protein type [Parasponia andersonii]
LOC109000880	109000880	12170.7	719.333	219.074	11.9934	3.58947	5.34468e-06	yes	up	PREDICTED: snakin-2-like isoform X1 [Juglans regia]
LOC108986325	108986325	120.333	3.33333	1.81242	0.0434363	4.66517	5.39231e-06	yes	up	PREDICTED: zinc finger protein ZAT11-like [Juglans regia]
LOC109004522	109004522	68.3333	3.33333	1.38582	0.0557787	4.07551	5.62329e-06	yes	up	superoxide dismutase, partial [Fagus sylvatica];PREDICTED: superoxide dismutase [Cu-Zn]-like [Juglans regia]
LOC108995631	108995631	210.333	0	0.718964	0	9.72009	6.35372e-06	yes	up	PREDICTED: uncharacterized protein LOC108995431 [Juglans regia]
LOC109005670	109005670	757.333	5	4.98965	0.0301457	6.73491	6.59874e-06	yes	up	PREDICTED: protein NRT1/ PTR FAMILY 4.5-like [Juglans regia]
LOC109001549	109001549	143.333	0	1.15552	0	9.24224	6.85085e-06	yes	up	PREDICTED: polygalacturonase-like [Juglans regia]
LOC108992288	108992288	999	48.3333	5.19621	0.228152	3.83611	6.99107e-06	yes	up	PREDICTED: two-component response regulator-like PRR95 isoform X1 [Juglans regia];PREDICTED: two-component response regulator-like PRR95 isoform X2 [Juglans regia]
LOC108981127	108981127	3942.67	825.333	39.8223	7.45383	1.92191	7.25256e-06	yes	up	PREDICTED: superoxide dismutase [Fe], chloroplastic-like isoform X2 [Juglans regia]
LOC118344844	118344844	146.667	0	1.11741	0	9.08932	8.95886e-06	yes	up	putative ATP dependent RNA helicase [Zostera marina]
LOC109001338	109001338	427	10.6667	6.75667	0.146128	4.74895	9.53999e-06	yes	up	PREDICTED: uncharacterized protein LOC109001338 [Juglans regia]
LOC108986974	108986974	808.667	27.6667	7.11971	0.213492	4.30586	9.60995e-06	yes	up	PREDICTED: bZIP transcription factor 11-like [Juglans regia]
LOC108995179	108995179	8148.67	444	57.0795	2.84351	4.01279	9.90629e-06	yes	up	PREDICTED: vacuolar cation/proton exchanger 3-like [Juglans regia]
LOC108984477	108984477	587	216.667	2.29277	0.760195	1.08647	1.0432e-05	yes	up	PREDICTED: putative pentatricopeptide repeat-containing protein At1g13630 isoform X1 [Juglans regia]
LOC108988128	108988128	10796	938.333	201.573	16.1616	3.00704	1.0925e-05	yes	up	PREDICTED: uncharacterized protein LOC108988128 [Juglans regia]
LOC108985868	108985868	151.667	0	1.97214	0	9.17979	1.19124e-05	yes	up	PREDICTED: protein NBR1 homolog [Juglans regia]
LOC108996754	108996754	1713.67	16.6667	19.7978	0.178349	6.16887	1.20942e-05	yes	up	PREDICTED: uncharacterized protein LOC108996744 [Juglans regia]
LOC108985121	108985121	30.6667	0	0.332193	0	7.13227	1.23521e-05	yes	up	PREDICTED: uncharacterized protein LOC108985121 [Juglans regia]
LOC108992289	108992289	459.667	9	5.71069	0.0962983	5.11129	1.25488e-05	yes	up	PREDICTED: NDR1/HIN1-like protein 12 [Juglans regia]
LOC109007532	109007532	675.667	25.3333	3.32023	0.111967	4.18689	1.27059e-05	yes	up	PREDICTED: two-component response regulator-like APRR5 [Juglans regia]
LOC109004536	109004536	1891.33	752.667	7.17379	2.56742	1.03203	1.53185e-05	yes	up	PREDICTED: autophagy-related protein 18h-like [Juglans regia]
LOC108983403	108983403	131.667	0	0.634433	0	8.98885	1.59955e-05	yes	up	PREDICTED: probable auxin efflux carrier component 1b [Juglans regia]
LOC109013492	109013492	1757.33	694.667	8.33141	2.94798	1.00155	1.6007e-05	yes	up	PREDICTED: myosin-binding protein 7-like [Juglans regia]
LOC118346131	118346131	1120	21.3333	9.06998	0.144044	5.51819	1.64287e-05	yes	up	PREDICTED: beta-D-glucosyl crocetin beta-1,6-glucosyltransferase-like [Juglans regia]
LOC108987766	108987766	595.667	43	7.53129	0.482711	3.32894	1.71157e-05	yes	up	PREDICTED: uncharacterized protein LOC108987766 [Juglans regia]
LOC109019457	109019457	246	11.6667	2.45544	0.106084	3.89996	1.9096e-05	yes	up	PREDICTED: homeobox-leucine zipper protein HAT22-like [Juglans regia]
LOC109020759	109020759	429	5.33333	3.03632	0.0307797	5.79272	1.96955e-05	yes	up	PREDICTED: protein DETOXIFICATION 56-like [Juglans regia]
LOC108980395	108980395	283.333	3	1.9468	0.0183823	6.083	2.03668e-05	yes	up	PREDICTED: sugar transport protein 5 [Juglans regia]
LOC109003363	109003363	884.333	328.333	3.61286	1.20929	1.11019	2.15538e-05	yes	up	mediator of RNA polymerase II transcription subunit 34 isoform X4 [Abrus precatorius];mediator of RNA polymerase II transcription subunit 34 isoform X2 [Prunus avium]
LOC109004111	109004111	170.667	0	1.64579	0	9.32307	2.17974e-05	yes	up	PREDICTED: BAHD acyltransferase At5g47980-like [Juglans regia]
LOC108979063	108979063	2421.33	699	7.03661	1.84399	1.37997	2.27605e-05	yes	up	PREDICTED: DNA-directed RNA polymerase III subunit 1 [Juglans regia]
LOC109001345	109001345	32957.7	11984	240.872	79.3189	1.10012	2.38741e-05	yes	up	PREDICTED: S-adenosylmethionine decarboxylase proenzyme-like [Juglans regia]
LOC109005657	109005657	627.333	195.333	3.19022	0.896778	1.3296	2.52886e-05	yes	up	PREDICTED: SWI/SNF-related matrix-associated actin-dependent regulator of chromatin subfamily A-like protein 1 isoform X1 [Juglans regia]
LOC108981814	108981814	165	0	0.253663	0	9.25261	2.5336e-05	yes	up	PREDICTED: uncharacterized protein LOC109005534 [Juglans regia]
LOC108984116	108984116	2272.67	24.6667	14.1542	0.136324	5.93336	2.7041e-05	yes	up	PREDICTED: putative indole-3-acetic acid-amido synthetase GH3.9 [Juglans regia]
LOC108987345	108987345	1874	657.667	10.574	3.36083	1.12303	2.8428e-05	yes	up	PREDICTED: ATP-dependent DNA helicase 2 subunit KU70 [Juglans regia]
LOC108983147	108983147	2138.67	23	26.6895	0.262404	6.00808	2.97323e-05	yes	up	PREDICTED: thaumatin-like protein [Juglans regia]
LOC108987846	108987846	526.667	193.667	3.50366	1.16272	1.11054	3.18016e-05	yes	up	intermediate cleaving peptidase 55, mitochondrial [Quercus suber]
LOC109018727	109018727	105	7	0.714292	0.040529	3.64108	3.18755e-05	yes	up	PREDICTED: heat stress transcription factor A-2e-like [Juglans regia]
LOC108996367	108996367	119	0	0.618598	0	8.81819	3.27807e-05	yes	up	PREDICTED: transcription factor bHLH62-like [Juglans regia]
LOC109010941	109010941	470	40.6667	1.96064	0.150563	3.01126	3.29026e-05	yes	up	PREDICTED: armadillo repeat-containing kinesin-like protein 3 isoform X1 [Juglans regia];PREDICTED: armadillo repeat-containing kinesin-like protein 3 isoform X2 [Juglans regia]
LOC108993029	108993029	25	0	0.946307	0	6.70184	3.35748e-05	yes	up	PREDICTED: uncharacterized protein LOC108990031 [Juglans regia]
LOC108984882	108984882	145	0	0.729429	0	9.07147	3.74482e-05	yes	up	PREDICTED: glycerophosphodiester phosphodiesterase GDPDL1-like [Juglans regia]
LOC109002246	109002246	757.667	99	9.76729	1.15361	2.50661	3.87266e-05	yes	up	PREDICTED: uncharacterized protein LOC109002246 [Juglans regia]
LOC108980014	108980014	603.333	15.6667	5.84702	0.133094	4.72637	4.13187e-05	yes	up	PREDICTED: RING-H2 finger protein ATL66 [Juglans regia]
LOC108986097	108986097	3407.67	65.6667	17.5572	0.305543	5.13628	4.19932e-05	yes	up	PREDICTED: AP2-like ethylene-responsive transcription factor BBM [Juglans regia]
LOC108992515	108992515	82.3333	0	1.29986	0	8.40179	4.37298e-05	yes	up
LOC108995509	108995509	427.667	75.6667	2.26757	0.365265	2.04903	4.49457e-05	yes	up	PREDICTED: uncharacterized protein LOC108994169 [Juglans regia]
LOC108985869	108985869	332.333	4.66667	5.03548	0.0620326	5.63052	4.66841e-05	yes	up	PREDICTED: protein NBR1 homolog [Juglans regia]
LOC109007782	109007782	114	0	0.29956	0	8.74522	4.75954e-05	yes	up	PREDICTED: ABC transporter B family member 21-like [Juglans regia]
LOC109011512	109011512	298.667	2.33333	0.856969	0.00577733	6.55251	4.8547e-05	yes	up	PREDICTED: probable ubiquitin-conjugating enzyme E2 24 [Juglans regia]
LOC109004781	109004781	1428.33	36.3333	15.2705	0.3375	4.69138	5.14522e-05	yes	up	PREDICTED: bidirectional sugar transporter N3-like [Juglans regia]
LOC108984415	108984415	638	9	5.69078	0.0738447	5.65416	5.14561e-05	yes	up	PREDICTED: BON1-associated protein 2-like [Juglans regia]
LOC109009930	109009930	555	19.3333	2.70296	0.0824453	4.33	5.19735e-05	yes	up	PREDICTED: probable beta-D-xylosidase 2 [Juglans regia]
LOC108980516	108980516	332.667	30	2.86094	0.233409	2.98344	5.54494e-05	yes	up	PREDICTED: NAC transcription factor 25 [Juglans regia]
LOC108995586	108995586	491	2.66667	3.74363	0.019136	7.02948	5.81603e-05	yes	up	PREDICTED: aluminum-activated malate transporter 2-like [Juglans regia]
LOC109002867	109002867	2215.67	751	17.3953	5.30035	1.22121	5.85937e-05	yes	up	PREDICTED: probable protein phosphatase 2C 42 [Juglans regia]
LOC108996022	108996022	238.667	5	3.95907	0.0658647	5.08234	6.50004e-05	yes	up	PREDICTED: photosystem II 10 kDa polypeptide, chloroplastic [Juglans regia]
LOC109001692	109001692	1017.67	182	2.13786	0.340346	2.13073	6.78811e-05	yes	up	PREDICTED: callose synthase 3-like isoform X1 [Juglans regia]
LOC108997437	108997437	1343	133	4.46991	0.410871	2.93589	6.93162e-05	yes	up	PREDICTED: uncharacterized protein LOC108997437 isoform X1 [Juglans regia];PREDICTED: uncharacterized protein LOC108997437 isoform X2 [Juglans regia];PREDICTED: uncharacterized protein LOC108997437 isoform X3 [Juglans regia]
LOC108990681	108990681	582.667	210.333	4.85693	1.56446	1.16299	7.40916e-05	yes	up	PREDICTED: ubiquitin carboxyl-terminal hydrolase MINDY-2-like [Juglans regia]
LOC108979503	108979503	1449	29.6667	6.51163	0.119645	5.03921	7.57801e-05	yes	up	PREDICTED: serine/threonine-protein kinase STY17-like [Juglans regia]
LOC109000921	109000921	3045	796.667	11.4511	2.70221	1.55318	7.86924e-05	yes	up	PREDICTED: DNA polymerase eta isoform X1 [Juglans regia]
LOC109001474	109001474	74	0	0.519863	0	8.3468	8.01675e-05	yes	up	PREDICTED: uncharacterized protein LOC108995431 [Juglans regia];PREDICTED: uncharacterized protein LOC109010386 isoform X1 [Juglans regia]
LOC108998678	108998678	534.667	31.6667	2.95782	0.152079	3.52537	8.24569e-05	yes	up	PREDICTED: uncharacterized protein LOC108998678 isoform X2 [Juglans regia];PREDICTED: uncharacterized protein LOC108998678 isoform X1 [Juglans regia]
LOC109012356	109012356	256.333	0	2.51306	0	9.88097	8.34751e-05	yes	up	PREDICTED: GDSL esterase/lipase At1g71691-like [Juglans regia]
LOC108986385	108986385	638	3.33333	5.42593	0.0226175	6.95738	8.80292e-05	yes	up	PREDICTED: WAT1-related protein At2g39510-like isoform X1 [Juglans regia]
LOC109007046	109007046	2195.33	712.667	14.966	4.41049	1.21004	8.98314e-05	yes	up	PREDICTED: uncharacterized protein LOC109007046 [Juglans regia]
LOC108985752	108985752	2095	313.333	14.2153	1.92171	2.25493	9.19964e-05	yes	up	PREDICTED: cysteine proteinase COT44-like [Juglans regia]
LOC109009915	109009915	848	48.3333	7.50508	0.389595	3.59363	9.75023e-05	yes	up	PREDICTED: uncharacterized protein LOC109009915 isoform X2 [Juglans regia];PREDICTED: uncharacterized protein LOC109009915 isoform X1 [Juglans regia]
LOC109008983	109008983	680	5	5.21598	0.0307267	6.4777	9.86197e-05	yes	up	PREDICTED: protein phosphatase 2C 77 [Juglans regia]
LOC108993135	108993135	6613.33	815	15.239	1.68597	2.52434	9.86394e-05	yes	up	PREDICTED: lysine-specific demethylase JMJ25-like isoform X3 [Juglans regia];PREDICTED: lysine-specific demethylase JMJ25-like isoform X1 [Juglans regia]
LOC108997424	108997424	1181.33	435.667	4.2028	1.39688	1.048	9.88421e-05	yes	up	PREDICTED: histone-lysine N-methyltransferase ASHR2 [Juglans regia]
LOC109001996	109001996	1245.67	26	8.97861	0.168231	5.02019	0.000103939	yes	up	PREDICTED: protein BIG GRAIN 1-like A [Juglans regia]
LOC109004409	109004409	340.333	2	4.84916	0.0233093	6.92834	0.000104913	yes	up	PREDICTED: pathogenesis-related genes transcriptional activator PTI5-like [Juglans regia]
LOC108986980	108986980	256	8	1.72597	0.0460953	4.45277	0.000105182	yes	up	PREDICTED: type III polyketide synthase B-like [Juglans regia]
LOC109000798	109000798	40825	2625.67	1027.83	57.6734	3.86607	0.00010561	yes	up	gibberellin-regulated protein 1 [Hevea brasiliensis]
LOC108999393	108999393	59.6667	0	0.416942	0	7.94362	0.000109323	yes	up	PREDICTED: protein LNK3-like isoform X3 [Juglans regia];PREDICTED: protein LNK3-like isoform X5 [Juglans regia]
LOC109011385	109011385	546.333	31.6667	1.73009	0.0879008	3.55516	0.000114044	yes	up	PREDICTED: protein GIGANTEA-like isoform X1 [Juglans regia];PREDICTED: protein GIGANTEA-like isoform X2 [Juglans regia]
LOC108986618	108986618	96.3333	0	0.601843	0	8.46029	0.000120953	yes	up	PREDICTED: multicopper oxidase LPR2-like [Juglans regia]
LOC108995616	108995616	93	0	0.694341	0	8.542	0.000121235	yes	up	PREDICTED: uncharacterized protein LOC108995616 [Juglans regia]
LOC109004287	109004287	538.667	13.6667	3.52783	0.0781967	4.73677	0.000124658	yes	up	PREDICTED: 4-coumarate--CoA ligase-like 5 [Juglans regia]
LOC109019992	109019992	1618.67	108.667	13.0968	0.814333	3.41784	0.000124992	yes	up	PREDICTED: uncharacterized protein LOC109019992 [Juglans regia]
LOC108983692	108983692	1057	354.333	2.37769	0.711509	1.21142	0.000126587	yes	up	uncharacterized protein LOC112031014 [Quercus suber]
LOC108982514	108982514	111	0	0.629131	0	8.77818	0.000132212	yes	up	PREDICTED: 65-kDa microtubule-associated protein 8-like [Juglans regia]
LOC108982305	108982305	265	12	3.10852	0.120649	3.92631	0.000136837	yes	up	PREDICTED: abscisic acid receptor PYL4 [Juglans regia]
LOC109014455	109014455	324.333	3	1.39992	0.0105013	6.15355	0.000137996	yes	up	PREDICTED: probable copper-transporting ATPase HMA5 isoform X1 [Juglans regia]
LOC109004745	109004745	54	0	0.527738	0	7.8661	0.00014074	yes	up	PREDICTED: NAC domain-containing protein 21/22 [Juglans regia]
LOC109000674	109000674	1037	358	3.57386	1.11181	1.18566	0.000141704	yes	up	PREDICTED: putative SWI/SNF-related matrix-associated actin-dependent regulator of chromatin subfamily A member 3-like 2 isoform X1 [Juglans regia]
LOC109021160	109021160	705.333	2.33333	13.5597	0.0394553	7.7008	0.000142246	yes	up	PREDICTED: putative lipid-transfer protein DIR1 [Juglans regia]
LOC108980646	108980646	356	22.6667	3.36323	0.193085	3.46337	0.000144129	yes	up	PREDICTED: cell differentiation protein RCD1 homolog isoform X1 [Juglans regia];PREDICTED: cell differentiation protein rcd1-like isoform X3 [Juglans regia]
LOC108982288	108982288	83.6667	7	1.17674	0.085047	3.1976	0.000150597	yes	up	PREDICTED: uncharacterized protein LOC108982288 [Juglans regia]
LOC108980535	108980535	364.333	32	1.17011	0.0920027	2.992	0.000152663	yes	up	PREDICTED: auxin response factor 5 isoform X1 [Juglans regia];PREDICTED: auxin response factor 5 isoform X2 [Juglans regia]
LOC108992642	108992642	315.333	8.33333	1.61019	0.0368017	4.74596	0.000159785	yes	up	PREDICTED: two-component response regulator-like APRR3 [Juglans regia]
LOC109018952	109018952	253.333	5.66667	2.43362	0.046816	4.90968	0.000161396	yes	up	PREDICTED: dof zinc finger protein DOF4.1-like [Juglans regia]
LOC108991158	108991158	184.333	37.3333	1.89774	0.327979	2.08669	0.000166989	yes	up	PREDICTED: uncharacterized methyltransferase At1g78140, chloroplastic isoform X1 [Juglans regia]
LOC108991828	108991828	824	219.667	4.23355	1.0136	1.51561	0.000175268	yes	up	PREDICTED: zinc finger BED domain-containing protein RICESLEEPER 3-like [Juglans regia];PREDICTED: zinc finger BED domain-containing protein RICESLEEPER 2-like [Gossypium hirsutum]
LOC109013102	109013102	8985.67	308	173.122	5.29778	4.25852	0.000182941	yes	up	Metallothionein-like protein type [Trema orientale]
LOC108997592	108997592	45.6667	0	0.60291	0	7.41324	0.000183027	yes	up	PREDICTED: adenylate kinase-like isoform X1 [Juglans regia]
LOC109004147	109004147	93.3333	0	0.460598	0	8.49847	0.000184381	yes	up	PREDICTED: boron transporter 1-like [Juglans regia]
LOC109019587	109019587	2339.67	817.333	8.28877	2.60184	1.13019	0.000185031	yes	up	PREDICTED: pentatricopeptide repeat-containing protein At2g35030, mitochondrial-like [Juglans regia]
LOC109003807	109003807	155.667	0	0.860258	0	9.20299	0.000188814	yes	up	PREDICTED: protein NSP-INTERACTING KINASE 2-like [Juglans regia]
LOC108983317	108983317	56	0	0.134277	0	7.68096	0.000194705	yes	up	PREDICTED: putative disease resistance RPP13-like protein 1 [Juglans regia]
LOC108990640	108990640	1246.67	390.333	9.88966	2.79212	1.26579	0.000197377	yes	up	PREDICTED: pentatricopeptide repeat-containing protein At4g21705, mitochondrial isoform X1 [Juglans regia]
LOC108991838	108991838	421	46	6.97484	0.693255	2.73455	0.000201817	yes	up	PREDICTED: protein EARLY FLOWERING 4-like [Juglans regia]
LOC118349863	118349863	68.3333	0	0.388709	0	8.01317	0.000208881	yes	up	PREDICTED: cytokinin dehydrogenase 5 [Juglans regia]
LOC118349295	118349295	250.333	31.3333	4.35802	0.496583	2.56396	0.000214305	yes	up	PREDICTED: acyl-protein thioesterase 1-like isoform X2 [Juglans regia];PREDICTED: acyl-protein thioesterase 1 homolog 1-like isoform X1 [Juglans regia]
LOC118344892	118344892	193.333	0	11.6732	0	9.76464	0.000214956	yes	up	PREDICTED: dynamin-2A-like, partial [Juglans regia]
LOC109013832	109013832	437	19.3333	14.0418	0.532492	3.9153	0.000217283	yes	up	PREDICTED: elastin-like [Juglans regia]
LOC109000804	109000804	373.667	4.33333	4.95294	0.0497457	5.9143	0.000219432	yes	up	PREDICTED: uncharacterized protein LOC109000804 [Juglans regia]
LOC108992030	108992030	928.333	324	5.45834	1.71861	1.12877	0.000225232	yes	up	PREDICTED: D-2-hydroxyglutarate dehydrogenase, mitochondrial isoform X1 [Juglans regia];PREDICTED: D-2-hydroxyglutarate dehydrogenase, mitochondrial isoform X2 [Juglans regia]
LOC108995477	108995477	246	68.3333	1.97628	0.492356	1.50465	0.00022533	yes	up	PREDICTED: protein LURP-one-related 2-like isoform X1 [Juglans regia]
LOC109007233	109007233	7473.67	2352.67	46.2568	13.1503	1.26048	0.000230119	yes	up	PREDICTED: pescadillo homolog [Juglans regia]
LOC108990016	108990016	878.667	196.667	5.17158	1.0355	1.71009	0.00023019	yes	up	PREDICTED: probable serine/threonine-protein kinase NAK isoform X1 [Juglans regia];PREDICTED: probable serine/threonine-protein kinase NAK isoform X2 [Juglans regia];PREDICTED: probable serine/threonine-protein kinase NAK isoform X4 [Juglans regia]
LOC109014346	109014346	1651	54	11.3973	0.33694	4.37188	0.000233587	yes	up	PREDICTED: uncharacterized protein LOC109014346 [Juglans regia]
LOC108979823	108979823	76.3333	0	0.751451	0	8.25349	0.000237295	yes	up	PREDICTED: endonuclease 1-like [Juglans regia]
LOC108981387	108981387	256.333	1	2.35538	0.00684976	7.47087	0.000244149	yes	up	PREDICTED: putative protein phosphatase 2C-like protein 44 isoform X1 [Juglans regia];PREDICTED: putative protein phosphatase 2C-like protein 44 isoform X2 [Juglans regia]
LOC108990294	108990294	856	296	2.68207	0.836397	1.18107	0.000246507	yes	up	PREDICTED: pentatricopeptide repeat-containing protein At1g06710, mitochondrial [Juglans regia]
LOC109000897	109000897	5011	378	69.9811	4.73171	3.6352	0.000249655	yes	up	PREDICTED: temperature-induced lipocalin-1-like [Juglans regia]
LOC108984150	108984150	373.667	64	0.830619	0.128556	2.0767	0.000257557	yes	up	PREDICTED: uncharacterized protein LOC108984150 isoform X1 [Juglans regia]
LOC108992951	108992951	81	0	1.89586	0	8.30397	0.000262692	yes	up	PREDICTED: metallothionein-like protein type 2 [Juglans regia]
LOC109020888	109020888	5300	850.667	12.7452	1.87743	2.28709	0.000265276	yes	up
LOC108994601	108994601	146.667	0	2.16437	0	9.07712	0.000269204	yes	up	PREDICTED: protein MEN-8-like [Juglans regia]
LOC109006336	109006336	1887	32.6667	17.0501	0.257909	5.23299	0.000273045	yes	up	PREDICTED: agamous-like MADS-box protein AGL11 [Juglans regia]
LOC109004073	109004073	72	0	0.555262	0	8.08541	0.000274601	yes	up	PREDICTED: LOB domain-containing protein 6-like [Juglans regia]
LOC108987656	108987656	839.333	214.667	9.40148	2.16405	1.67273	0.000278695	yes	up	PREDICTED: thymidylate kinase isoform X1 [Juglans regia];PREDICTED: thymidylate kinase isoform X2 [Juglans regia];PREDICTED: thymidylate kinase isoform X3 [Juglans regia];PREDICTED: thymidylate kinase isoform X4 [Juglans regia];PREDICTED: thymidylate kinase isoform X5 [Juglans regia]
LOC108986301	108986301	93	2.66667	0.592595	0.0133607	4.60839	0.000283388	yes	up	PREDICTED: aspartic proteinase PCS1-like [Juglans regia]
LOC108982763	108982763	967	230.667	7.37925	1.59331	1.66883	0.000296799	yes	up	PREDICTED: myb family transcription factor EFM-like [Juglans regia]
LOC109002524	109002524	1616	22.3333	14.1167	0.177225	5.64439	0.000309268	yes	up	PREDICTED: uncharacterized protein LOC109002524 [Juglans regia]
LOC108986358	108986358	127	0	1.74536	0	8.97376	0.000309496	yes	up	PREDICTED: NAC domain-containing protein 83-like [Juglans regia]
LOC108979345	108979345	170.333	0	0.677681	0	9.36003	0.000321971	yes	up	PREDICTED: putative E3 ubiquitin-protein ligase LIN-1 isoform X1 [Juglans regia]
LOC108987785	108987785	1194.67	152.667	8.76872	1.03254	2.50523	0.000324951	yes	up	PREDICTED: abscisic acid 8'-hydroxylase 1-like [Juglans regia]
LOC109010059	109010059	148.333	13.6667	0.945653	0.078376	2.98727	0.000324996	yes	up	PREDICTED: CBL-interacting serine/threonine-protein kinase 5-like [Juglans regia]
LOC108981023	108981023	2199.33	577.333	17.2833	4.12814	1.56823	0.00033546	yes	up	PREDICTED: uncharacterized protein LOC108981023 [Juglans regia]
LOC108985126	108985126	534	79.3333	6.06946	0.819421	2.34102	0.000349308	yes	up	PREDICTED: acyl-protein thioesterase 1 homolog 1-like isoform X1 [Juglans regia];PREDICTED: acyl-protein thioesterase 1-like isoform X2 [Juglans regia]
LOC108994391	108994391	326.667	14.3333	0.682484	0.0260684	4.01924	0.000357518	yes	up	PREDICTED: putative callose synthase 8 isoform X1 [Juglans regia]
LOC108994546	108994546	257	62.6667	1.67142	0.358624	1.75858	0.000363927	yes	up	PREDICTED: sucrose transport protein-like [Juglans regia]
LOC108996935	108996935	2245.67	845.667	8.10053	2.74824	1.03285	0.000364582	yes	up	PREDICTED: nardilysin-like [Juglans regia]
LOC108997283	108997283	36	1	0.195528	0.004487	4.84435	0.000377843	yes	up	PREDICTED: LEAF RUST 10 DISEASE-RESISTANCE LOCUS RECEPTOR-LIKE PROTEIN KINASE-like 2.1 [Juglans regia]
LOC108994361	108994361	305.667	2.66667	2.2723	0.0183207	6.37844	0.000395057	yes	up	PREDICTED: UPF0481 protein At3g47200-like isoform X1 [Juglans regia]
LOC108987734	108987734	6098.33	1987.67	44.1666	13.0113	1.20549	0.000397362	yes	up	polyubiquitin-like [Helianthus annuus]
LOC109004469	109004469	434.333	2.33333	1.70381	0.00776333	7.06968	0.00041273	yes	up	PREDICTED: nuclear valosin-containing protein-like [Juglans regia]
LOC108995783	108995783	6993.33	1886.33	41.0581	10.0156	1.49756	0.00041282	yes	up	PREDICTED: uncharacterized protein LOC108995783 isoform X1 [Juglans regia];PREDICTED: uncharacterized protein LOC108995783 isoform X2 [Juglans regia]
LOC108988315	108988315	61.6667	0	0.68628	0	8.27705	0.000422688	yes	up	PREDICTED: esterase-like [Juglans regia]
LOC108991077	108991077	873.667	50.6667	9.01658	0.442607	4.07493	0.000422729	yes	up	PREDICTED: protein SRG1-like [Juglans regia]
LOC109013427	109013427	153.333	0	2.46303	0	9.12975	0.000436321	yes	up	PREDICTED: vacuolar iron transporter homolog 2-like [Juglans regia]
LOC108992227	108992227	1706.33	443	15.8972	3.78151	1.54555	0.000437911	yes	up
LOC109011925	109011925	59.3333	0	0.573874	0	7.83531	0.000439103	yes	up	PREDICTED: dirigent protein 22-like [Juglans regia]
LOC109012554	109012554	346.667	101.667	2.22562	0.586498	1.3733	0.000440613	yes	up	PREDICTED: serine/threonine-protein kinase STY17-like isoform X1 [Juglans regia]
LOC108998407	108998407	46	0	0.651776	0	7.50365	0.000460172	yes	up	PREDICTED: dof zinc finger protein DOF1.5-like [Juglans regia]
LOC109012325	109012325	157	3.33333	0.412346	0.00805767	5.3226	0.000475309	yes	up	PREDICTED: putative disease resistance RPP13-like protein 1 [Juglans regia]
LOC109013989	109013989	362	1.33333	2.16981	0.00585	7.57998	0.000482004	yes	up	PREDICTED: uncharacterized protein LOC109013989 isoform X2 [Juglans regia];PREDICTED: uncharacterized protein LOC109013989 isoform X1 [Juglans regia]
LOC109018516	109018516	438	82	2.72608	0.462382	2.1007	0.000482837	yes	up	PREDICTED: probable chlorophyll(ide) b reductase NYC1, chloroplastic [Juglans regia]
LOC108980874	108980874	30.3333	0	0.476364	0	6.86629	0.000483169	yes	up	PREDICTED: ethylene-responsive transcription factor RAP2-4-like [Juglans regia]
LOC109021470	109021470	591	24.3333	4.89265	0.177631	4.01129	0.000493148	yes	up	glutamine synthetase [Boehmeria nivea]
LOC109018730	109018730	85.6667	0	0.979169	0	8.34278	0.00049725	yes	up	PREDICTED: collagen alpha-1(I) chain-like [Juglans regia]
LOC108989748	108989748	517.333	136.667	3.40119	0.80402	1.52697	0.000497941	yes	up	PREDICTED: uncharacterized protein LOC108989748 isoform X1 [Juglans regia]
LOC108993430	108993430	2067	641.667	14.8158	4.1592	1.2572	0.000501495	yes	up	PREDICTED: WD-40 repeat-containing protein MSI3-like [Juglans regia]
LOC108993222	108993222	255.333	24.6667	1.88887	0.163022	2.87229	0.000543145	yes	up	PREDICTED: protein SHOOT GRAVITROPISM 5-like [Juglans regia]
LOC108981057	108981057	56	0	1.70161	0	7.7552	0.000554507	yes	up	PREDICTED: uncharacterized protein LOC109021997 [Juglans regia]
LOC108980762	108980762	39.6667	0	0.454452	0	7.48512	0.000562745	yes	up	PREDICTED: endochitinase EP3-like [Juglans regia]
LOC108991379	108991379	1334	266	16.8255	3.06718	1.91974	0.000592645	yes	up	histone H3.3 isoform X1 [Physcomitrella patens]
LOC108997931	108997931	312	24	1.78269	0.123396	3.21616	0.000595855	yes	up	PREDICTED: uncharacterized protein LOC108997931 isoform X1 [Juglans regia]
LOC108989020	108989020	499.667	183	2.67778	0.876328	1.18645	0.000599596	yes	up	PREDICTED: flowering time control protein FY-like [Juglans regia]
LOC109005428	109005428	5608.33	1192	54.98	10.5848	1.77694	0.000625166	yes	up	PREDICTED: dnaJ homolog subfamily B member 6-like isoform X2 [Juglans regia];PREDICTED: dnaJ homolog subfamily B member 6-like isoform X4 [Juglans regia];PREDICTED: dnaJ homolog subfamily B member 6-like isoform X1 [Juglans regia];PREDICTED: dnaJ homolog subfamily B member 6-like isoform X3 [Juglans regia]
LOC108989984	108989984	223	4.33333	2.7339	0.0465403	5.19105	0.000626848	yes	up	PREDICTED: acid phosphatase 1 [Juglans regia]
LOC108983484	108983484	104.667	14.6667	1.11353	0.135665	2.41539	0.000641844	yes	up	PREDICTED: uncharacterized protein At1g76070-like [Juglans regia]
LOC109012468	109012468	537.333	66.3333	8.42992	0.941575	2.50896	0.000644169	yes	up	PREDICTED: uncharacterized protein LOC109012468 [Juglans regia]
LOC108998746	108998746	944.333	209.333	8.39869	1.7031	1.74884	0.000645543	yes	up	PREDICTED: lysine-specific demethylase JMJ30-like isoform X1 [Juglans regia]
LOC108986067	108986067	604	47.3333	5.29714	0.370997	3.18657	0.000651793	yes	up	PREDICTED: dual specificity protein phosphatase 12-like [Juglans regia]
LOC108984444	108984444	623	51	4.55233	0.340156	3.10271	0.000674461	yes	up	PREDICTED: abscisic acid 8'-hydroxylase 1-like [Juglans regia]
LOC109016910	109016910	967	311.333	8.74636	2.5111	1.27271	0.000705665	yes	up	PREDICTED: uncharacterized protein LOC109016910 [Juglans regia]
LOC109002180	109002180	56.3333	0	0.338209	0	7.80788	0.000707904	yes	up	PREDICTED: cyclic nucleotide-gated ion channel 1-like isoform X1 [Juglans regia]
LOC108998061	108998061	730.333	5	2.28943	0.01334	6.52855	0.000714266	yes	up	PREDICTED: ABC transporter B family member 9 isoform X1 [Juglans regia]
LOC108997195	108997195	57486.7	22014.7	206.381	71.3916	1.12085	0.000726724	yes	up	PREDICTED: uncharacterized WD repeat-containing protein C2A9.03-like isoform X2 [Juglans regia];PREDICTED: uncharacterized WD repeat-containing protein C2A9.03-like isoform X1 [Juglans regia]
LOC109019601	109019601	271.333	21.6667	1.37362	0.0957476	3.33053	0.000730959	yes	up	PREDICTED: protein trichome birefringence-like 13 isoform X2 [Juglans regia];PREDICTED: protein trichome birefringence-like 13, partial [Juglans regia]
LOC109013201	109013201	4673.33	1684.67	20.3348	6.62812	1.09541	0.000737851	yes	up	PREDICTED: WD repeat-containing protein 75 [Juglans regia]
LOC109004895	109004895	83	0	1.13355	0	8.25765	0.000757146	yes	up	PREDICTED: uncharacterized protein LOC109004895 [Juglans regia]
LOC108998764	108998764	312.667	31	0.721634	0.066007	2.81649	0.000790837	yes	up	PREDICTED: uncharacterized protein LOC108998764 isoform X2 [Juglans regia];PREDICTED: uncharacterized protein LOC108998764 isoform X1 [Juglans regia]
LOC118344854	118344854	182	2.66667	3.52822	0.044389	5.63363	0.00085503	yes	up	PREDICTED: uncharacterized protein LOC109006965 [Juglans regia]
LOC108988112	108988112	100.333	0	0.989399	0	8.57275	0.000859064	yes	up	PREDICTED: developmental protein SEPALLATA 1-like isoform X1 [Juglans regia];PREDICTED: developmental protein SEPALLATA 1-like isoform X2 [Juglans regia]
LOC108990702	108990702	113.333	5.33333	1.40551	0.055182	3.89346	0.000869989	yes	up	PREDICTED: SPX domain-containing protein 3-like [Juglans regia]
LOC108990270	108990270	827.667	62.6667	1.9202	0.130665	3.171	0.000921608	yes	up	PREDICTED: uncharacterized protein LOC108990270 [Juglans regia]
LOC108990967	108990967	152.667	3	2.50072	0.0397547	5.06741	0.000967541	yes	up	PREDICTED: MYB-like transcription factor ETC3 [Juglans regia]
LOC108987001	108987001	121.667	0	1.00713	0	8.80194	0.00100533	yes	up	PREDICTED: uncharacterized protein LOC108987001 [Juglans regia]
LOC109021897	109021897	78.6667	0.666667	0.734968	0.00404767	6.42624	0.00100617	yes	up	PREDICTED: ethylene-responsive transcription factor ERF062-like [Juglans regia]
LOC108987134	108987134	279.333	76	1.68307	0.411411	1.50238	0.00100846	yes	up
LOC108999306	108999306	217.667	49.3333	1.40958	0.289829	1.78916	0.00102314	yes	up	PREDICTED: 3-ketoacyl-CoA synthase 1-like [Juglans regia]
LOC109004108	109004108	5424.33	514.667	40.0822	3.37317	3.33724	0.00102459	yes	up	PREDICTED: cytochrome P450 714A1-like isoform X1 [Juglans regia]
LOC109012036	109012036	2673.33	135.667	35.9548	1.68995	3.7831	0.00105414	yes	up	PREDICTED: glutathione S-transferase U8-like [Juglans regia]
LOC108988292	108988292	3476.33	168.667	27.6245	1.23755	3.82726	0.00109687	yes	up	PREDICTED: pollen-specific leucine-rich repeat extensin-like protein 2 isoform X3 [Juglans regia];PREDICTED: pollen-specific leucine-rich repeat extensin-like protein 2 isoform X1 [Juglans regia]
LOC108996967	108996967	2211	716.667	22.3772	6.58143	1.20299	0.00111543	yes	up	PREDICTED: RNA-directed DNA methylation 4 [Juglans regia]
LOC109005650	109005650	388	9	3.15352	0.0597297	5.21506	0.00113271	yes	up	PREDICTED: beta-D-glucosyl crocetin beta-1,6-glucosyltransferase-like [Juglans regia]
LOC109002787	109002787	137.333	3.33333	0.525615	0.0116137	4.92745	0.00114537	yes	up	PREDICTED: plasma membrane ATPase 4 [Juglans regia]
LOC109009186	109009186	6773	1956	34.813	9.1242	1.37719	0.00114702	yes	up	PREDICTED: transcription factor GTE8-like [Juglans regia]
LOC108991481	108991481	4347.33	1681.33	27.7867	9.71142	1.0084	0.00117215	yes	up	PREDICTED: U3 small nucleolar ribonucleoprotein protein MPP10 [Juglans regia]
LOC108983035	108983035	63.6667	0	0.41374	0	7.89926	0.00118357	yes	up	PREDICTED: squalene monooxygenase-like [Juglans regia]
LOC109011954	109011954	1462.33	172	12.1907	1.30163	2.54224	0.00122083	yes	up	PREDICTED: delta(12)-fatty-acid desaturase FAD2 isoform X1 [Juglans regia]
LOC109013713	109013713	711.667	14	5.87356	0.0984447	5.03996	0.00124471	yes	up	PREDICTED: NAC transcription factor 56-like [Juglans regia]
LOC108995732	108995732	770.333	103.667	5.94995	0.726458	2.43537	0.00125518	yes	up	PREDICTED: uncharacterized protein LOC108995732 [Juglans regia]
LOC108996554	108996554	138.667	22	0.351699	0.0487774	2.18763	0.00125907	yes	up	PREDICTED: ABC transporter C family member 12-like [Juglans regia]
LOC109014342	109014342	1770	289.667	17.1738	2.57018	2.10367	0.00127647	yes	up	PREDICTED: transcription factor bHLH113-like isoform X1 [Juglans regia]
LOC108991364	108991364	689.333	42	6.07369	0.338404	3.50691	0.00127951	yes	up	PREDICTED: cysteine protease RD19A-like [Juglans regia]
LOC109010960	109010960	397	33.3333	2.65328	0.199553	3.05188	0.00129659	yes	up	PREDICTED: protein DETOXIFICATION 56-like [Juglans regia]
LOC109020069	109020069	191	0	0.732677	0	9.44018	0.00129893	yes	up	PREDICTED: putative disease resistance RPP13-like protein 1 [Juglans regia]
LOC109001350	109001350	212.333	2.33333	1.86985	0.017511	6.06302	0.001299	yes	up	PREDICTED: zinc finger protein CONSTANS-LIKE 2-like [Juglans regia]
LOC109000732	109000732	13.3333	0	0.069463	0	5.73603	0.00130025	yes	up	PREDICTED: protein FAR1-RELATED SEQUENCE 5-like [Juglans regia]
LOC109004730	109004730	3026	1127.67	9.07222	3.02746	1.1714	0.00132533	yes	up	PREDICTED: protein ROOT HAIR DEFECTIVE 3 homolog 2-like isoform X1 [Juglans regia];PREDICTED: protein ROOT HAIR DEFECTIVE 3 homolog 2-like isoform X2 [Juglans regia]
LOC109005587	109005587	594.667	18.6667	4.37795	0.123223	4.44945	0.00133054	yes	up	PREDICTED: protein SHOOT GRAVITROPISM 5-like [Juglans regia]
LOC118348737	118348737	70.6667	8	1.51505	0.150162	2.85472	0.00133154	yes	up
LOC109004225	109004225	914.667	60.6667	7.36094	0.439015	3.34193	0.00133287	yes	up	PREDICTED: putative glucose-6-phosphate 1-epimerase isoform X1 [Juglans regia]
LOC109014091	109014091	60	0	0.889238	0	8.02096	0.00134246	yes	up	PREDICTED: 21 kDa protein-like [Juglans regia]
LOC118347932	118347932	163.333	26.6667	1.502	0.214445	2.41671	0.00134561	yes	up
LOC109008477	109008477	205.667	2.66667	1.54632	0.0176093	5.94027	0.00135115	yes	up	PREDICTED: 7-deoxyloganetin glucosyltransferase-like [Juglans regia]
LOC109006367	109006367	64	0	0.51614	0	7.95583	0.00135954	yes	up	PREDICTED: polygalacturonase QRT3-like [Juglans regia]
LOC108983659	108983659	297.667	28.3333	2.60515	0.229542	2.92269	0.00137103	yes	up	PREDICTED: B-box zinc finger protein 32 [Juglans regia]
LOC108979901	108979901	202.667	34	1.93164	0.291548	2.16967	0.00137147	yes	up	PREDICTED: protein NEOXANTHIN-DEFICIENT 1-like isoform X4 [Juglans regia]
LOC109013771	109013771	506.667	32.6667	0.935053	0.0540737	3.40401	0.001427	yes	up	PREDICTED: chromodomain-helicase-DNA-binding protein 3 homolog [Juglans regia]
LOC109010626	109010626	4030.33	452.333	26.3398	2.72335	2.69311	0.00142985	yes	up	PREDICTED: uncharacterized protein LOC109010626 isoform X1 [Juglans regia]
LOC109008842	109008842	180	2	1.67948	0.016236	5.87126	0.00145945	yes	up	PREDICTED: homeobox-leucine zipper protein HAT22-like [Juglans regia]
LOC109013006	109013006	850.333	172.667	5.77418	1.04109	2.17446	0.00148667	yes	up	PREDICTED: abscisic acid 8'-hydroxylase 2 [Juglans regia]
LOC108994999	108994999	1253.67	294.333	16.7858	3.63357	1.66951	0.00149088	yes	up	PREDICTED: endo-1,3;1,4-beta-D-glucanase-like [Juglans regia]
LOC109010453	109010453	3732.67	1342.33	19.0967	6.17614	1.18657	0.0014949	yes	up	PREDICTED: long chain acyl-CoA synthetase 6, peroxisomal-like [Juglans regia]
LOC109005833	109005833	788.667	197.667	5.63865	1.25104	1.62318	0.00152424	yes	up	PREDICTED: cysteine synthase, chloroplastic/chromoplastic isoform X1 [Juglans regia];PREDICTED: cysteine synthase isoform X2 [Juglans regia]
LOC109012357	109012357	9093.67	1688.33	60.9897	10.2454	1.91738	0.0015292	yes	up	PREDICTED: suppressor of mec-8 and unc-52 protein homolog 1 [Cucumis sativus]
LOC109021765	109021765	354.667	5.66667	3.93004	0.0572011	5.54794	0.00153955	yes	up	PREDICTED: protein NBR1 homolog [Juglans regia]
LOC108995572	108995572	1262.67	137.333	8.5907	0.860049	2.69706	0.00158764	yes	up	PREDICTED: glucan endo-1,3-beta-D-glucosidase-like [Juglans regia]
LOC108984723	108984723	134131	25629.7	2867.82	506.308	1.91152	0.00159627	yes	up	PREDICTED: cold and drought-regulated protein CORA-like isoform X1 [Juglans regia]
LOC108979389	108979389	379	16.6667	1.39049	0.0551323	3.95215	0.00159992	yes	up	PREDICTED: myb-related protein 3R-1-like isoform X1 [Juglans regia];PREDICTED: myb-related protein 3R-1-like isoform X2 [Juglans regia]
LOC108999269	108999269	662.333	50.6667	4.20452	0.304523	3.24902	0.00162487	yes	up	PREDICTED: AAA-ATPase ASD, mitochondrial-like [Juglans regia]
LOC108990972	108990972	183.667	11	2.2505	0.116706	3.48033	0.00163106	yes	up	PREDICTED: protein SODIUM POTASSIUM ROOT DEFECTIVE 2-like [Juglans regia]
LOC108996074	108996074	1367.33	0	10.1397	0	12.2823	0.00166801	yes	up	PREDICTED: gibberellin 20 oxidase 2-like [Juglans regia]
LOC108996330	108996330	3444.67	1038.67	16.6745	4.51827	1.28005	0.00167351	yes	up	PREDICTED: twinkle homolog protein, chloroplastic/mitochondrial isoform X1 [Juglans regia];PREDICTED: twinkle homolog protein, chloroplastic/mitochondrial isoform X2 [Juglans regia];PREDICTED: twinkle homolog protein, chloroplastic/mitochondrial isoform X3 [Juglans regia]
LOC108993548	108993548	458	13	3.19805	0.0808273	4.57739	0.00167668	yes	up	PREDICTED: AAA-ATPase At3g50940-like isoform X1 [Juglans regia];PREDICTED: AAA-ATPase At5g17760-like isoform X2 [Juglans regia]
LOC108990130	108990130	843	319	4.6443	1.5777	1.01632	0.00169547	yes	up	PREDICTED: transmembrane protein 209 [Juglans regia]
LOC108991002	108991002	940	122.667	12.4408	1.47425	2.41699	0.00170198	yes	up	PREDICTED: uncharacterized protein LOC108991002 [Juglans regia]
LOC108991559	108991559	610	65	8.17728	0.788176	2.70852	0.00174808	yes	up	PREDICTED: uncharacterized protein LOC108990128 [Juglans regia]
LOC108986689	108986689	2451.33	808.333	22.0965	6.66038	1.21691	0.00178268	yes	up	PREDICTED: probable RNA methyltransferase At5g51130 isoform X1 [Juglans regia];PREDICTED: probable RNA methyltransferase At5g51130 isoform X2 [Juglans regia]
LOC108980808	108980808	1593.33	616.667	13.2991	4.67608	1.00249	0.00178477	yes	up	PREDICTED: tRNA:m(4)X modification enzyme TRM13 homolog [Juglans regia]
LOC108980115	108980115	344.333	35	5.44439	0.48644	2.75543	0.0017965	yes	up	PREDICTED: universal stress protein A-like protein [Juglans regia]
LOC108991397	108991397	1214.67	410	11.4059	3.41366	1.35377	0.00179738	yes	up	PREDICTED: uncharacterized protein LOC108991397 isoform X1 [Juglans regia];PREDICTED: uncharacterized protein LOC108991397 isoform X2 [Juglans regia];PREDICTED: uncharacterized protein LOC108991397 isoform X3 [Juglans regia]
LOC108988164	108988164	162.333	27	0.752413	0.109733	2.27112	0.00181064	yes	up	PREDICTED: putative receptor-like protein kinase At5g39000 [Juglans regia]
LOC108986774	108986774	3831.33	1432.33	12.0572	4.0977	1.00851	0.00183063	yes	up	PREDICTED: RNA-binding protein 25-like isoform X1 [Juglans regia];PREDICTED: RNA-binding protein 25-like isoform X2 [Juglans regia];PREDICTED: RNA-binding protein 25-like isoform X3 [Juglans regia];PREDICTED: RNA-binding protein 25-like isoform X4 [Juglans regia]
LOC108986919	108986919	203	0	2.25959	0	9.53571	0.00183487	yes	up	PREDICTED: auxin-responsive protein IAA16-like [Juglans regia]
LOC109002063	109002063	1803	571.333	13.2729	3.7993	1.22544	0.00184223	yes	up	PREDICTED: methyltransferase-like protein 17, mitochondrial [Juglans regia]
LOC109004159	109004159	2472.67	698.667	8.20279	2.10342	1.37643	0.00185412	yes	up	PREDICTED: WD repeat-containing protein 43-like isoform X1 [Juglans regia]
LOC108996089	108996089	742.667	113	8.01987	1.087	2.21283	0.00185519	yes	up	PREDICTED: zinc finger SWIM domain-containing protein 7 isoform X1 [Juglans regia];PREDICTED: zinc finger SWIM domain-containing protein 7 isoform X2 [Juglans regia]
LOC109003960	109003960	466.667	32.6667	6.5919	0.405919	3.27131	0.00187123	yes	up	PREDICTED: HMG-Y-related protein B-like [Juglans regia]
LOC109020540	109020540	897.667	26.6667	5.20851	0.139227	4.51525	0.00191123	yes	up	PREDICTED: cationic amino acid transporter 7, chloroplastic-like [Juglans regia]
LOC108986354	108986354	208.667	51	1.43898	0.319046	1.65263	0.00191263	yes	up	PREDICTED: protein FIZZY-RELATED 3 [Juglans regia]
LOC108995675	108995675	895	223.333	8.55758	1.92667	1.76912	0.00193221	yes	up	PREDICTED: dehydration-responsive element-binding protein 2C-like [Juglans regia]
LOC108991347	108991347	741.333	65.6667	1.93332	0.154952	2.97849	0.00194839	yes	up	PREDICTED: auxilin-like protein 1 [Juglans regia]
LOC108997408	108997408	39.6667	0	0.182043	0	7.32896	0.00196275	yes	up	PREDICTED: probable serine/threonine-protein kinase At1g54610 isoform X1 [Juglans regia]
LOC109005106	109005106	247.667	12.6667	1.89785	0.0805233	3.70569	0.00197267	yes	up	PREDICTED: CBL-interacting serine/threonine-protein kinase 7-like [Juglans regia]
LOC108986273	108986273	52110.3	7494.67	991.02	130.896	2.27077	0.00199277	yes	up	PREDICTED: non-specific lipid-transfer protein 1-like [Juglans regia]
LOC108984549	108984549	254.667	13.6667	1.61138	0.0737882	3.7107	0.0019976	yes	up	PREDICTED: ACT domain-containing protein ACR6-like isoform X1 [Juglans regia];PREDICTED: ACT domain-containing protein ACR6-like isoform X3 [Juglans regia];PREDICTED: ACT domain-containing protein ACR6-like isoform X2 [Juglans regia]
LOC109007765	109007765	257.333	1.66667	2.11134	0.0111793	6.77356	0.00200652	yes	up	PREDICTED: uncharacterized protein C24B11.05-like isoform X1 [Juglans regia];PREDICTED: uncharacterized protein C24B11.05-like isoform X2 [Juglans regia]
LOC108995684	108995684	36.3333	0	0.707582	0	7.32689	0.00202123	yes	up	PREDICTED: basic form of pathogenesis-related protein 1-like [Juglans regia]
LOC108991581	108991581	4218.33	629.333	59.5118	8.11628	2.23409	0.00203948	yes	up
LOC118348063	118348063	139.333	18	0.788148	0.090622	2.57678	0.00204774	yes	up
LOC109021997	109021997	34.3333	0	1.05486	0	7.07801	0.00205994	yes	up	PREDICTED: uncharacterized protein LOC109021997 [Juglans regia]
LOC109009506	109009506	1407.67	470.667	8.00611	2.39818	1.21064	0.00209938	yes	up	PREDICTED: protein tesmin/TSO1-like CXC 5 isoform X1 [Juglans regia];PREDICTED: protein tesmin/TSO1-like CXC 5 isoform X2 [Juglans regia];PREDICTED: protein tesmin/TSO1-like CXC 5 isoform X3 [Juglans regia]
LOC108993358	108993358	1493	545	2.91074	0.959778	1.06583	0.00210999	yes	up	PREDICTED: uncharacterized protein LOC108993358 [Juglans regia]
LOC109000864	109000864	1655.67	308.333	8.17586	1.37074	1.92456	0.00215851	yes	up	PREDICTED: glycerophosphodiester phosphodiesterase GDPDL7 [Juglans regia]
LOC108990736	108990736	418.333	139.667	2.49581	0.735526	1.36965	0.00216627	yes	up	PREDICTED: protein PHR1-LIKE 1-like [Juglans regia]
LOC109018448	109018448	1020.67	57	10.8576	0.550626	3.59545	0.00216848	yes	up	PREDICTED: dehydration-responsive element-binding protein 3-like [Juglans regia]
LOC108986847	108986847	219.667	9	1.09581	0.0387837	4.0428	0.00219917	yes	up	PREDICTED: subtilisin-like protease SBT1.5 [Juglans regia]
LOC109003139	109003139	3126.67	911	19.0453	5.04217	1.3226	0.00220865	yes	up	PREDICTED: NADH dehydrogenase [ubiquinone] flavoprotein 1, mitochondrial isoform X2 [Juglans regia];PREDICTED: NADH dehydrogenase [ubiquinone] flavoprotein 1, mitochondrial isoform X3 [Juglans regia]
LOC118349838	118349838	482	60	10.2518	1.17615	2.53356	0.00222139	yes	up
LOC109001950	109001950	639	177.333	6.88226	1.72393	1.4187	0.00222454	yes	up	PREDICTED: uncharacterized protein LOC109001950 isoform X1 [Juglans regia];PREDICTED: uncharacterized protein LOC109001950 isoform X2 [Juglans regia]
LOC118345053	118345053	279	3.33333	2.8278	0.0284257	5.81287	0.00223551	yes	up	PREDICTED: uncharacterized protein LOC109006361 [Juglans regia]
LOC118349236	118349236	180	0	1.78925	0	9.35919	0.00225601	yes	up	PREDICTED: auxin-responsive protein IAA16-like [Juglans regia]
LOC109003200	109003200	1556.67	578.333	5.97025	2.00049	1.10451	0.00225979	yes	up	PREDICTED: calmodulin-binding transcription activator 4-like isoform X1 [Juglans regia];PREDICTED: calmodulin-binding transcription activator 4-like isoform X2 [Juglans regia]
LOC108993086	108993086	1449.33	200.333	3.96916	0.498232	2.39762	0.00228602	yes	up	PREDICTED: pleiotropic drug resistance protein 1-like [Juglans regia]
LOC109000293	109000293	363	96.6667	1.96792	0.464834	1.59392	0.00229458	yes	up	PREDICTED: protein EDS1B-like [Juglans regia]
LOC109013802	109013802	405.667	52.6667	3.00509	0.343199	2.41126	0.00233718	yes	up	PREDICTED: transcription factor bHLH63-like [Juglans regia]
LOC108987557	108987557	73.6667	0	0.529969	0	8.65179	0.00236489	yes	up	PREDICTED: cytochrome P450 CYP82D47-like [Juglans regia]
LOC109013873	109013873	124.667	3.33333	1.27615	0.0229953	5.10811	0.00237305	yes	up	PREDICTED: uncharacterized protein LOC109013873 [Juglans regia]
LOC108993109	108993109	897.333	234.333	6.79422	1.6062	1.46414	0.00237453	yes	up	PREDICTED: uncharacterized protein LOC108993109 isoform X2 [Juglans regia]
LOC109007307	109007307	5345.33	1857.33	25.1368	7.74595	1.28709	0.00240102	yes	up	PREDICTED: uncharacterized protein LOC109007307 [Juglans regia]
LOC108988883	108988883	972.667	254	9.62054	2.25418	1.49567	0.00241278	yes	up	PREDICTED: uncharacterized protein LOC108988883 [Juglans regia]
LOC109004483	109004483	68.3333	0	0.548535	0	8.00237	0.00242417	yes	up	PREDICTED: uncharacterized protein LOC109004483 isoform X1 [Juglans regia]
LOC109013221	109013221	418.333	67	8.89849	1.30526	2.15903	0.00244585	yes	up
LOC108987250	108987250	310.333	35.3333	1.28957	0.134017	2.62828	0.00246206	yes	up	PREDICTED: probable RNA-dependent RNA polymerase 5 isoform X1 [Juglans regia]
LOC109019074	109019074	297.333	7	1.37367	0.027281	4.82622	0.0024809	yes	up	PREDICTED: pyrophosphate-energized vacuolar membrane proton pump 1-like [Juglans regia]
LOC108988357	108988357	471.333	164	3.70202	1.15787	1.20461	0.00249147	yes	up	PREDICTED: transcription factor-like protein DPB isoform X1 [Juglans regia];PREDICTED: transcription factor-like protein DPB isoform X2 [Juglans regia]
LOC109018012	109018012	587	0	2.99912	0	11.8143	0.00249499	yes	up	PREDICTED: disease resistance protein RPP8-like [Juglans regia]
LOC108981431	108981431	802.667	115.667	5.43497	0.709142	2.28275	0.00249523	yes	up	PREDICTED: probable prolyl 4-hydroxylase 3 [Juglans regia]
LOC109008078	109008078	732	35.3333	3.45801	0.145334	3.79763	0.00249902	yes	up	PREDICTED: probable linoleate 9S-lipoxygenase 5 [Juglans regia]
LOC108984027	108984027	7224.67	2299	46.4708	13.405	1.21394	0.00250169	yes	up	PREDICTED: ethylene-responsive transcription factor RAP2-13-like [Juglans regia]
LOC118343650	118343650	1251.67	213	9.84577	1.52346	2.25638	0.00250573	yes	up	PREDICTED: cytochrome P450 81E8-like isoform X1 [Juglans regia]
LOC108982950	108982950	1746.33	172.667	11.2196	1.02308	2.88958	0.00253079	yes	up	PREDICTED: uncharacterized protein LOC108982950 isoform X1 [Juglans regia]
LOC108979368	108979368	184.667	0	1.23579	0	9.39753	0.00253491	yes	up	PREDICTED: probable chlorophyll(ide) b reductase NYC1, chloroplastic [Juglans regia]
LOC108999276	108999276	402.667	108.333	6.3782	1.55163	1.44936	0.00254166	yes	up	PREDICTED: uncharacterized protein LOC108999276 [Juglans regia]
LOC108982575	108982575	64.3333	0	0.327117	0	7.92578	0.00254296	yes	up	PREDICTED: ABC transporter G family member 21 [Juglans regia]
LOC108985368	108985368	3693.67	1279.33	36.2739	11.4157	1.11949	0.00256741	yes	up	PREDICTED: ribosomal RNA small subunit methyltransferase [Juglans regia]
LOC108985522	108985522	6018.67	1861.67	33.5844	9.37171	1.24944	0.00258559	yes	up	PREDICTED: 25S rRNA (cytosine-C(5))-methyltransferase nop2-like [Juglans regia]
LOC109000407	109000407	1547	483	14.658	4.15147	1.24153	0.00259949	yes	up	PREDICTED: thioredoxin-like 1-1, chloroplastic [Juglans regia]
LOC109000197	109000197	1133.67	369.667	7.7571	2.28531	1.29894	0.00261013	yes	up	PREDICTED: cyclic dof factor 3-like [Juglans regia]
LOC118344701	118344701	20.3333	0.666667	0.364023	0.00856767	4.67374	0.00261015	yes	up	PREDICTED: uncharacterized protein LOC109011784 [Juglans regia]
LOC108991365	108991365	61	0	0.348525	0	7.85215	0.00261981	yes	up	PREDICTED: cytokinin dehydrogenase 5 [Juglans regia]
LOC118344878	118344878	67.3333	2	0.907112	0.0243533	4.62306	0.00263357	yes	up	uncharacterized protein LOC112006215 [Quercus suber]
LOC108991266	108991266	66.6667	0	0.675637	0	7.99344	0.00263435	yes	up	PREDICTED: isoflavone reductase-like protein [Juglans regia]
LOC108979284	108979284	307.667	19	3.34161	0.181406	3.45702	0.00263472	yes	up	PREDICTED: copper transporter 1-like [Juglans regia]
LOC108999416	108999416	88	0	0.988614	0	8.3263	0.00264394	yes	up	PREDICTED: chlorophyll a-b binding protein P4, chloroplastic-like [Juglans regia]
LOC108994557	108994557	329.667	97	5.18611	1.35465	1.37143	0.00267569	yes	up	PREDICTED: uncharacterized protein LOC108994557 [Juglans regia]
LOC109019916	109019916	54	0	0.332992	0	7.68235	0.00267596	yes	up	PREDICTED: uncharacterized protein LOC109019916 isoform X1 [Juglans regia]
LOC109014430	109014430	522.667	64.3333	1.91958	0.21613	2.51537	0.00270681	yes	up	PREDICTED: protein SMG7L-like isoform X2 [Juglans regia];PREDICTED: protein SMG7L-like isoform X1 [Juglans regia]
LOC109011399	109011399	82.3333	2	0.341309	0.00637667	4.74795	0.00273347	yes	up	PREDICTED: ribonucleoside-diphosphate reductase large subunit-like [Juglans regia]
LOC118348610	118348610	192	18.3333	2.6958	0.234318	3.05202	0.00274297	yes	up	PREDICTED: cytochrome P450 CYP82D47-like [Juglans regia]
LOC108994499	108994499	1082	333	7.45302	2.10606	1.37364	0.00274762	yes	up	PREDICTED: uncharacterized protein LOC108994499 [Juglans regia]
LOC109008859	109008859	424	113	3.09412	0.750097	1.47111	0.00275809	yes	up	PREDICTED: uncharacterized protein LOC109008859 [Juglans regia]
LOC108988124	108988124	7066.67	2595.67	29.0151	9.36535	1.22587	0.00277857	yes	up	PREDICTED: chaperone protein ClpB3, chloroplastic-like [Juglans regia]
LOC109008159	109008159	1340.67	342.333	9.71982	2.25179	1.53573	0.00279079	yes	up	PREDICTED: keratin, type I cytoskeletal 9-like [Juglans regia]
LOC108995419	108995419	699.667	69	6.17486	0.555224	2.81686	0.0029261	yes	up	PREDICTED: myb-related protein 306-like [Juglans regia]
LOC118344472	118344472	72	0	0.470413	0	8.07503	0.00292961	yes	up	PREDICTED: hydroquinone glucosyltransferase-like isoform X1 [Juglans regia]
LOC108994892	108994892	238.667	18.3333	1.8322	0.127501	3.30822	0.00294353	yes	up	PREDICTED: protein TIC 56, chloroplastic-like [Gossypium raimondii];PREDICTED: uncharacterized protein LOC108994892 [Juglans regia]
LOC118348042	118348042	61.6667	12.3333	0.406321	0.0695587	2.03717	0.00296262	yes	up	PREDICTED: uncharacterized protein LOC108979532, partial [Juglans regia]
LOC109007004	109007004	3633	1396.67	20.4209	7.10431	1.01777	0.00302683	yes	up	PREDICTED: dnaJ homolog subfamily C member 2-like [Juglans regia]
LOC108992630	108992630	37	0	0.74362	0	7.12404	0.00305235	yes	up	PREDICTED: Werner Syndrome-like exonuclease [Juglans regia]
LOC108980402	108980402	48.6667	0	0.7368	0	7.55174	0.00305264	yes	up	hypothetical protein BHE74_00035514 [Ensete ventricosum]
LOC109001450	109001450	3586.67	1281	26.6519	8.61966	1.09057	0.00305288	yes	up	PREDICTED: DDB1- and CUL4-associated factor 13 [Juglans regia]
LOC109005455	109005455	590.667	184.667	2.91741	0.817313	1.26601	0.00306234	yes	up	PREDICTED: probable E3 ubiquitin-protein ligase XBOS32 [Juglans regia]
LOC108997033	108997033	76	0	0.742514	0	8.12853	0.00310189	yes	up	PREDICTED: uncharacterized protein LOC108997035 [Juglans regia]
LOC109005157	109005157	415.667	63	1.1688	0.162749	2.24747	0.00310766	yes	up	hypothetical protein GOBAR_AA30726 [Gossypium barbadense]
LOC108998056	108998056	460.333	71.3333	4.11736	0.569128	2.46095	0.00314329	yes	up	PREDICTED: protein SRG1-like isoform X1 [Juglans regia]
LOC109010028	109010028	1299	441	9.83008	3.02311	1.1492	0.0031551	yes	up	PREDICTED: histone acetyltransferase type B catalytic subunit isoform X1 [Juglans regia];PREDICTED: histone acetyltransferase type B catalytic subunit isoform X2 [Juglans regia]
LOC109005418	109005418	8894.33	2722.67	31.8195	8.79909	1.25771	0.00319295	yes	up	PREDICTED: uncharacterized protein C4F10.09c-like [Juglans regia]
LOC109008976	109008976	272	4	2.77312	0.037906	5.63029	0.0031977	yes	up	PREDICTED: probable aquaporin PIP2-5 [Juglans regia]
LOC109004668	109004668	320	14.6667	0.990497	0.0400923	3.86195	0.00320265	yes	up	PREDICTED: ABC transporter B family member 2-like [Juglans regia]
LOC108991584	108991584	1578.67	109.667	21.5635	1.37862	3.30696	0.00321647	yes	up	PREDICTED: uncharacterized protein LOC108991584 [Juglans regia]
LOC109002050	109002050	612	147.667	2.79053	0.60496	1.62362	0.00323371	yes	up	PREDICTED: AT-rich interactive domain-containing protein 1 isoform X1 [Juglans regia];PREDICTED: AT-rich interactive domain-containing protein 1 isoform X2 [Juglans regia]
LOC108987758	108987758	135.667	8.66667	1.48093	0.080429	3.78207	0.00324671	yes	up	PREDICTED: nicotianamine synthase-like [Juglans regia]
LOC109008500	109008500	407.667	32	3.41734	0.240143	3.12058	0.00326573	yes	up	PREDICTED: cytochrome b561 and DOMON domain-containing protein At3g25290-like [Juglans regia]
LOC109006932	109006932	1518.67	322.333	13.2849	2.56752	1.85164	0.00327045	yes	up	PREDICTED: thaumatin-like protein 1b [Juglans regia]
LOC108980328	108980328	90	0	0.914157	0	8.35546	0.00327272	yes	up	PREDICTED: MADS-box protein JOINTLESS isoform X2 [Juglans regia]
LOC109004185	109004185	292.333	3.33333	2.04143	0.0192633	5.90893	0.00329729	yes	up	PREDICTED: mitogen-activated protein kinase homolog MMK2-like [Juglans regia]
LOC109009528	109009528	4815	542	46.4771	4.67556	2.62727	0.0034164	yes	up	PREDICTED: BURP domain protein RD22 [Juglans regia]
LOC108983647	108983647	600.333	0	4.54815	0	11.0924	0.0034416	yes	up	PREDICTED: gibberellin 2-beta-dioxygenase 8-like isoform X1 [Juglans regia]
LOC108983319	108983319	187.667	53.3333	0.782399	0.197344	1.42699	0.00347966	yes	up	pentatricopeptide repeat-containing protein At3g62890-like [Quercus suber]
LOC108979977	108979977	2308	638.667	2.49981	0.623458	1.4593	0.00350489	yes	up
LOC108997412	108997412	207.333	49	2.67416	0.576546	1.70376	0.00353271	yes	up	PREDICTED: uncharacterized protein LOC108997412 [Juglans regia]
[truncated: 1,587 more rows]
